# Supplementary material for: Uncovering the Professional Landscape of Clinical Research Nursing: A Scoping Review with Data Mining Approach
Source: Nurs Rep. 2025 Jul 24;15(8):266. doi: 10.3390/nursrep15080266 (PMC12388699; doi:10.3390/nursrep15080266)
Supplement: Supplementary file 1 [file nursrep-15-00266-s001.zip]

Archive with 5 entries (4 files):
- nursrep-3746308-supplementary/
- nursrep-3746308-supplementary/Supplementary File (S1).pdf
- nursrep-3746308-supplementary/Supplementary File (S2).xlsx
- nursrep-3746308-supplementary/Supplementary File (S3).pdf
- nursrep-3746308-supplementary/Supplementary File (S4).xlsx
