# Supplementary material for: Uncovering the Professional Landscape of Clinical Research Nursing: A Scoping Review with Data Mining Approach
Source: Nurs Rep. 2025 Jul 24;15(8):266. doi: 10.3390/nursrep15080266 (PMC12388699; doi:10.3390/nursrep15080266)
Supplement: Supplementary file 1 [file nursrep-15-00266-s001.zip › nursrep-3746308-supplementary/Supplementary File (S2).xlsx]

## Sheet: Quantitative
Authors [Year]	DOI	Country	Context	Study	Aim	Concept	Barriers	Population (with definition)
Adan [2023]	DOI: 10.12968/bjon.2023.32.4.183	UK	Renal Unit	Cross-Sectional	To investigate the understanding by clinical nurses of the CRN role.	40% of respondents either misunderstood or were unaware of their role, with only 60% having a basic understanding. This confusion often stems from the interchangeable use of the terms "nurse researcher" and CRN. Communication issues between registered nurses and CRNs were noted, with 70% of respondents indicating a lack of interaction, partly due to CRNs being less visible to ward staff. Senior n…		CRN
Aguiar et al. [2010]	DOI: 10.1590/S0080-62342010000200040	Brasil	General	Descriptive Study	To describe the experience of the authors as nurses involved in a phase III clinical trial	Role extend to monitoring adherence to protocols, ensuring the authenticity of records, protecting the rights and welfare of participants, and supervising the collection and handling of biological samples. The article also discusses the nurse's involvement in participant recruitment, management of clinical data, and coordination with multidisciplinary teams, underscoring the need for specialized …		CRN
Alsleben et al. [2018]	DOI:10.3928/01484834-20180921-05	USA	General	Cross-Sectional	To describe the level of awareness and understanding of the CRN specialty and the effect of clinical studies on nursing practice in fourth-year baccalaureate nursing program students.	Regarding awareness of CRN, 82.8% knew that some nurses specialize in clinical research, though only 51.6% were aware that this specialty is officially recognized by the ANA. 61.9% understood the role of CRNs. 89.1% believed it was important to know if their patients were involved in clinical studies, and 79.6% felt confident in distinguishing between research procedures and standard medical trea…		CRN
Arrigo et al. [1994]	PMID: 7954391	Belgium	Oncology	Cross-Sectional	To document the involvement of nurses in clinical trials.	Nurses' tasks and activities are mainly oriented toward patient care. Nurses are rarely involved in activities related to protocol preparation and review.		Nurse
Backman Lönn et al.[2019]	DOI: 10.1111/jocn.14855	Sweden	General	Cross-Sectional	To validate the Clinical Trial Nursing Questionnaire (CTNQ) into Swedish.	The CTNQ-SWE is a valid and robust instrument in a Swedish version to assess CRNs role in the Swedish context.		CRN
Backman Lönn et al.[2022]	DOI: 10.1002/nop2.1260	Sweden	General	Cross-Sectional	To explore the role of CRNs in Sweden and differences in competences and tasks	CRNs felt more acceptance by the principal investigators than by nursing colleagues. A majority of CRNs are involved in all procedures specified in the CTNQ-SWE. The most often performed tasks, also rated as the most important by the CRNs, concerned informed consent and management of investigational products. The education was often informal: with a lack of job descriptions and professional devel…		CRN
Barthow et al.[2015]	DOI:10.1017/S1463423614000097	New Zealand	Primary Health Care	Descriptive Study	To describe the role, contribution and value of research nurses in New Zealand community-based or primary health care research.	Research nurses are responsible for establishing trust and building relationships within the community, ensuring cultural safety, and respecting indigenous protocols. These nurses also play a key role in participant recruitment, informed consent, data collection, and ensuring that research findings are accurately interpreted and disseminated.		Research Nurse
Beer et al.[2022]	DOI: 10.1177/17449871221077076	Australia	General	Descriptive Study	To Identify and describe barriers to participation across the research lifecycle and consider the role of the CRN in promoting inclusivity, including for Aboriginal people	CRNs play several key roles: they identify and address barriers to research participation, particularly for under-represented groups; they advocate for culturally sensitive and inclusive study designs; they navigate complex healthcare systems to facilitate participant engagement; and they lead initiatives that enhance diversity and accessibility in clinical research.		CRN
Bevans et al.[2011]	DOI: 10.1111/j.1752-8062.2011.00365.x	USA	General	Cross-Sectional	To describe the frequency and perceived importance of the activities performed by nurses in clinical trial centers and to delineate the differences in practice across the various roles of nurses in the setting. A secondary aim was to provide additional validation of the proposed conceptual framework of the NIH Clinical Center clinical research nursing domain of practice by using the taxonomy to c…	Nurses report a close alignment between the frequency and perceived importance of their activities. The most frequent and important tasks were in the Clinical Practice dimension, such as providing direct care and monitoring for AEs. Activities in Coordination and Communication were also rated highly. Conversely, the Consultative Support dimension, such as data management, were less frequent and d…		CRN, RNC
Biswell et al.[2021]	https://doi.org/10.1111/jocn.15911	UK	General	Case Study	This study aimed to explore the evolving role of clinical research nurses (CRNs) in social care research, particularly in the recruitment of hard-to-reach populations such as homeless individuals.	The study found that clinical research nurses (CRNs) played a crucial role in recruiting hard-to-reach populations, particularly homeless individuals, by leveraging their clinical expertise and relationship-building skills. However, they faced ethical and emotional challenges balancing patient advocacy with recruitment pressures, often taking on informal caregiving roles beyond their research res…		CRN
Black & Kulkarni [2020]	DOI: 10.1016/j.soncn.2020.151004	USA	Oncology	Descriptive Study	To discuss the role of the oncology nurse in managing inves- tigational drugs (ID) when caring for a patient receiving treatment on a clinical trial and the importance of their role in the trial process.	CTNs play a crucial role in investigational drug management by coordinating drug handling, ensuring protocol compliance, and educating the research team. They work closely with multidisciplinary teams to maintain accurate records, manage drug storage and administration, and safeguard patient safety throughout the clinical trial process.		CTN
Boulton & Hopewell [2017]	DOI: 10.1016/j.colegn.2016.10.005	UK	General	Cross-Sectional	To provide a better understanding of the workforce that delivers translational and applied health research by exploring who delivers studies, what types of studies are delivered and what delivering them entails and whether this varies across employment contexts.	The role of nurses in research studies is categorized into core, common, and specialist responsibilities. Core responsibilities: include liaising with clinical staff, identifying, recruiting, and consenting participants, and collecting and entering clinical data. Common responsibilities: involve patient assessment, coordinating care, managing research data, and contributing to research governance…		Nurse
Burnett et al. [2016]	DOI 10.1111/phn.12295	USA	Oncology	Quasi-experimental	To test the efficacy of a workshop about CTs so nurses would have basic knowledge necessary to care for patients participating in CTs	Evaluations of the training program showed high rates of satisfaction, increased comfort level with CTs, and increased knowledge and attitude toward CCTs. Nurses can also be advocates for participation in CTs.		Nurse
Cantini & Ells [2007]	http://ezproxy.unibo.it/login?url=https://search.ebscohost.com/login.aspx?direct=true&db=ccm&AN=26616860&site=ehost-live&scope=site	Canada	General	Cross-Sectional	To describe the role of CTNs in the IC process, particularly when the PI is a physician, and to explore the conflicts of interest and ethical dilemmas that CTNs encounter during this process.	The study found that CTNs are heavily involved in the IC process, including information disclosure, assessing participant comprehension, and ensuring voluntary participation. However, many CTNs face ethical dilemmas and conflicts of interest, often due to unclear job descriptions, lack of clear policies, or conflicts between their obligations to participants and the research project. More experie…		CTN
Capili et al. [2022]		USA	General	Quasi-experimental	To develop, implement and evaluate an educational lecture designed to increase awareness of the role of clinical research nurses and the impact of clinical research on nursing practice for students of academic nursing programs.	There was an improvement in knowledge in each topic. The content could 'likely' or 'very likely' improve care for their patients (87.4%) and improve patient education for patients in clinical trials (95%).		CRN
Caselgrandi et al. [2016]		Italy	General	Descriptive Study	To explore and describe the experience of Clinical Research Nurse (CRN) involvement in the Italian site of the Research on Obesity & Type 2 Diabetes among African Migrants (RODAM) study.	CRN played a key role in trial management, including ethical approvals, staff recruitment, participant identification, and intercultural mediation. The study empowered the Ghanaian migrant community, increasing health awareness and leading to proactive healthcare engagement. 118 Ghanaian migrants (median age 41) were recruited, with high multimorbidity rates (45%). Participants showed greater tru…		CRN
Castro et al. [2011]	doi:10.1188/11.ONF.E72-E80.	USA	General	Cross-Sectional	To develop and validate a taxonomy for the domain of clinical research nursing.	A taxonomy for clinical research nursing was validated with five dimensions and 52 activities: Clinical Practice (4 activities), Study Management (23 activities), Care Coordination and Continuity (10 activities), Human Subjects Protection (6 activities), and Contributing to the Science (9 activities).		CRN
Catania et al. [2012]		Italy	General	Cross-Sectional	To assess the role of the CTN and to evaluate the quality of the job per- formed by CTNs in Italy.	Respondents were more involved in the exper- imental drug management, in the protocol implementation and, partially, in the informed consent process. CTNs have a marginal position with respect to the protocol assessment and planning, subject recruitment, data management. CTNs reported high rates for the importance evaluation.		CTN
Chi Yin et al. [2015]	DOI: 10.6224/JN.62.3.30	China	General	Cross-Sectional	To investigate the role responsibilities of Clinical Research Nurses (CRNs) in a medical center in Taipei	Four main factors were identified: "Participant Protection," "Clinical Care," "Research Coordination and Management," and "Advanced Nursing Functions. "Participant Protection" as the most important and least difficult responsibility. Training significantly impacted perceptions of difficulty, especially for "Clinical Care" and "Research Coordination." Those with more training found these roles mor…		CRN
Cline & Showalter [2020]	doi: 10.4103/apjon.apjon_9_20.	USA	Oncology	Case Study	To evaluate the feasibility and effectiveness of a Research Nurse Residency (RNR) program designed to integrate newly licensed registered nurses (RNs) into the clinical research nursing field.	Since the launch of the RNR program in 2016, a total of 46 residents have entered the program, with 42 completing or currently enrolled. Of these, 32 are actively working as research nurses, demonstrating the program’s effectiveness in filling vacancies. However, 25% of graduates transitioned to clinical positions within a year, though some later returned to research nursing. Program evaluations …		CRN
Fisher et al. [2022]	DOI: 10.1177/17449871211068631	USA-UK	General	Cross-Sectional	To determine differences in CRNs most frequently performed activities, if these activities are reflective of those previously described in the literature, and job titles used to self-identify.	Activities performed showed both similarities and differences (USA-UK). The three most common tasks reported were recruitment 120 (51.5%), monitoring the research participant for potential AEs (80.2%) and providing nursing leadership within the interdisciplinary team (72.5%).		CRN, Research Nurse
Fisk & Beier [2007]		Germany	General	Cross-Sectional	To identify the tasks and activities performed by Study Nurses in the context of clinical trials in Germany,	Study Nurses primarily work independently and are responsible for a broad range of activities in clinical trials. The tasks with the highest time expenditure included trial-specific documentation, patient recruitment, and monitoring of treatment effects. The analysis indicated that the involvement of nursing professionals in the role of Study Nurses brings significant advantages due to their expe…		Study Nurse
Fujie et al. [2022]		China	Pulmonary Care	Descriptive Study	To clarify and enhance the role of CRNs in lung cancer clinical trials in China.	The role of CRNs involved clinical practice, research management, and scientific contribution. CRNs are responsible for patient care, coordinating CTs, monitoring drug administration, and managing trial-related documentation. They play a critical role in ensuring the safety and well-being of participants, adhering to ethical standards, and supporting the overall success of the trials. Their work …		CRN
Ge et al. [2023]		China	General	Consensus meeting	To establish a consensus on CRN management.	The consensus document offers a comprehensive professional definition of CRNs and provides detailed insights into their management.		CRN
Gwede et al. [2005]		USA	General	Cross-Sectional	To assess burnout among CRCs and to determine which personal and job-related factors are associated with burnout.	About 70% of respondents were satisfi ed with their job, and 74% would still choose the clinical research profession. Approximately 44% reported high emotional exhaustion, a component of burnout. Factors independently associated with high emotional exhaustion burnout were low satisfaction with job (p < 0.0001), high perceived daily workload (p < 0.0001), and low endurance personality (p = 0.002).	High daily workload, particularly among oncology CRCs, leading to concerns about the ability to perform job tasks effectively. Emotional exhaustion burnout, which was reported by a significant portion of respondents, indicating a prevalent issue among CRCs. Lack of adequate support for managing the balance between job satisfaction and the emotional demands of the role. Potential stress from worki…	CRC
Hao et al. [2022]		China	General	Cross-Sectional	To examine the current work status of CRNs in China and to investigate their competencies in knowledge and behavior associated with this profession.	There were some gaps between the CRNs self-assessed competencies in knowledge and behavior, with gaps along the ethical principles, leadership and professional development, protocol compliance, and document management categories.	Barriers: High workload with clinical trial-related activities accounting for the majority of their weekly tasks. Discrepancy between self-assessed knowledge and behavior competencies, especially in areas like ethical standards, leadership, and protocol compliance. Variability in training and certification, with differences in frequency and quality of training across employment entities. Limited …	CRN
Hao F et al. [2022]		China	Oncology	*Discussion	To evaluate the roles, responsibilities, and challenges faced by Clinical Research Nurses (CRNs)	They contribute significantly to patient care, data integrity, and the overall management of clinical trials. However, the study also identifies several challenges, including a lack of standardized training, insufficient experience in research management, and the need for improved core competency development.	Lack of Experience and Expertise, High Workload and Pressure, Inadequate Training and Professional Development, Role Ambiguity, Ethical and Logistical Challenges, Limited Recognition and Support, Resource Constraints	CRN
Hastings et al. [2012]		USA	General	*Discussion		Authors identified 5 domains of practice: Clinical Practice; Study Management; Care Coordination and Continuity; Human Subjects Protection; Contributing to the Science
Herena et al. [2018]		USA	Oncology	Quasi-experimental	To construct a training program based on ANA-IACRN competencies to face nursing turnover.	An increase in knowledge can be seen in all four domains of practice(nurse specialty, role, ethics and regulation, ethics and role). Turnover rates dropped to 5.9% from 28%.		CRN
Imran, Mpofu & Weldon [2022]		UK	Pediatric	Case Study	To highlight the challenges of recruitment for a large multi-site UK-based tuberculosis observational study ‘PREDICT’	Recruitment challenges included missed patient appointments, staff turnover, courier delays, and limited clinic hours. Additional barriers were logistical issues with multi-site travel, lack of local staff support, and competition from other studies. Non-participation reasons included time constraints, blood volume concerns, needle phobia, language barriers, and cultural factors.	Missed patient appointments (DNA) reducing the pool of eligible participants. Staff turnover due to short-term contracts and delays in obtaining research passports. Courier delays and rigid laboratory cut-off times affecting sample delivery. Logistical issues with travel between multiple recruitment sites. Limited clinic hours and overlapping schedules. Lack of support from local staff at recruit…	CRN
Jeong, Kang & Kim [2007]		South Korea	General	Cross-Sectional	To determine the standard roles, proficiency, and qualification of clinical research nurses (CRNs) in clinical trials/re- search in South Korea.	The results highlight the top roles of Clinical Research Nurses (CRNs) from different perspectives. Investigators prioritized scheduling subjects (93.0%), communication with investigators/sponsors (87.3%), completing case report forms (83.1%), data collection (80.3%), and obtaining informed consent (76.1%). Conversely, CRNs emphasized completing case report forms (87.3%), communication with inves…		CRN
Jones & Wilson [2013]		USA	General	Cross-Sectional	To examine the role perceptions of Nurse Clinical Research Coordinators (NCRCs) by evaluating their views on 59 specific clinical research activities.	The study found that **55%–98.4%** of the 59 clinical research activities are currently performed by Nurse Clinical Research Coordinators (NCRCs), while **61.7%–88.5%** of respondents believed they should be performed. Significant discrepancies were noted in **49 of the 59 activities**, with **41 activities being performed more often than respondents believed they should be**. The largest variati…		CRN
Jones et al. [2015]		USA	General	Cross-Sectional	To explore the perceptions of Research Nurse Managers (RNMs) regarding clinical research activities performed by non-nurse clinical research coordinators (NNCRCs).	The study found that Research Nurse Managers (RNMs) identified 12 key clinical research activities that should only be performed by a nurse or under direct nurse supervision. These included managing adverse events, administering medications, performing physical assessments, and determining inclusion/exclusion criteria. Concerns were raised about patient safety, regulatory compliance, and data int…		CRN
Kao et al. [2015]		Taiwan	General	Cross-Sectional	To investigate the role responsibilities of CRNs in conducting clinical trials / research.	Subject protection was identified as the most recognized CRN responsibility, followed by research coordination, subject care, and advanced nursing. Higher recognition correlated with greater importance and lower difficulty scores. CRNs with trial training reported higher difficulty scores for clinical care and research coordination (p < .05), while long-term training participants scored higher on…		CRN
Kulli et al.[2024]		UK	Renal Unit	Cross-Sectional	To provide further insights into the role of the CRN working within kidney care se�ngs	Respondents expressed interest in renal-focused topics, including CKD and ESKD management, renal replacement therapy, vascular access, and transplantation. They also highlighted the need for education on research-specific topics.	Staff shortages were identified as the primary challenge in kidney research delivery.	CRN
Liptrott et al. [2009]		Italy	Oncology	Cross-Sectional	To provide a programme of education and support for the development and integration of two nurses into the role of research nurse	A baseline evaluation revealed that although nurses had significant clinical experience, they lacked oncology-specific academic training. The program focused on competency-based learning, addressing clinical trials, informed consent, ethics, and advanced haemato-oncology care. Competencies covered legal, clinical, and managerial aspects of trials, supported by lectures, self-directed study, and c…
Lubejko et al. [2011]		USA	Oncology	Cross-Sectional	To develop core competencies for novice oncology Clinical Trials Nurses (CTNs) to standardize their role	Core competencies for novice oncology Clinical Trials Nurses (CTNs) were developed across nine functional areas with 54 detailed competencies. These encompass protocol compliance, informed consent, patient management, communication, ethical practices, documentation, financial management, patient recruitment, and professional development. The competencies clarify the CTN role, enhance training and…		CTN
Martucci et al.[2020]		Italy	General	Cross-Sectional	To assess the presence of clinical research nurses (CRNs) in Italian research centers and evaluate their contribution to patient satisfaction in clinical trials and the overall research team’s effectiveness.	The survey collected 44 responses from research centers across Italy. Most respondents (70.45%) were clinical research coordinators, with 79.55% of centers involving research nurses in clinical studies. However, only 42.86% worked exclusively in research, and 31.44% had a master's degree in clinical research. Research nurses were mainly responsible for sample collection (94.28%) and adverse event…		CRN
Nagel et al.[2010]	DOI: 10.1188/10.ONF.E180-E185	UK	Pediatric Oncology	Cross-Sectional	To describe the roles and responsibili- ties of the CRN.	The perceptions of CRNs revealed that 94% felt competent and satisfied in their roles, despite 81% experiencing stress related to workload and 43% reporting stress due to role ambiguity. Associations between role components and participant characteristics revealed that continuing education was significantly linked to the frequency of performing key tasks such as protocol assessment, subject recru…		CRN
Ness & Royce. [2017]		USA	Oncology	*Discussion	To provide an overview of the roles, responsibilities, and competencies of nurses involved in clinical trials	The role of nurses in clinical trials encompasses coordinating trial activities, ensuring compliance with Good Clinical Practice (GCP) guidelines, and safeguarding patient safety and rights. Nurses educate participants about the trial, manage informed consent processes, and monitor for adverse events. They play a critical part in data collection and documentation to ensure the reliability of tria…		CTN
Park & Yu. [2022]		South Korea	General	Cross-Sectional	To explore the role of CRCs and identify the importance and performance of the role as well as the factors that affect the professional recognition of their role.	Key tasks like informed consent, implementation and evaluation, and data management were deemed high-priority areas, while subject recruitment was seen as overemphasized. Formal education in clinical research, a defined career ladder system, and identification as a principal investigator significantly influenced the frequency of CRC roles. Protocol assessment, implementation, and professional nur…		CRC
Purdom et al. [2017]		USA	Oncology	Cross-Sectional	To evaluate the relevance of a previously theorized five-dimensional model of clinical trial nursing practice in an oncology setting	Findings proposed an eight-dimensional framework that better represents the range of responsibilities these nurses undertake: Care: Providing direct patient care, monitoring for adverse events, educating patients and families, delivering treatments, and addressing patient inquiries. 2) Manage Study: Coordinating clinical trials, managing informed consent processes, recruiting participants, and en…	Barriers faced by Clinical Trial Nurses include role ambiguity, with unclear job descriptions and overlapping responsibilities causing confusion about their scope of practice. Limited access to training and education further hinders their ability to develop research-specific skills, particularly for those new to the role. Job insecurity due to short-term contracts and insufficient institutional s…	CTN
Pye et al. [2023]		UK	General	*Discussion	To explore the role of Clinical Research Nurses/Midwives (CRN/Ms) as integral members of the Trial Management Group (TMG), highlighting their impact on trial design, recruitment, and overall success	The study showed that embedding CRN/Ms in Trial Management potentially improves trial performance by optimizing protocols, enhancing recruitment strategies, and ensuring patient-centric approaches. Their involvement reduced delays, improved data quality, and strengthened patient engagement. These contributions highlight the value of formalizing their role in trial teams.		CRN, CRM
Rickard et al. [2011]	https://doi.org/10.1016/j.colegn.2011.07.002	Australia	General	Mixed-Methods	To explore the experiences of nurses employed in research positions regarding organizational structures and support for research career pathways, and to determine what reforms would strengthen an effective research specialization pathway.	Quantitative findings showed that 50% of research nurses lacked academic partnerships despite valuing them, and 63% faced job insecurity due to temporary contracts. Only 37% reported adequate institutional support. Job satisfaction was high, with over 80% appreciating the autonomy and intellectual engagement of research roles. However, funding constraints and inconsistent career structures were m…		CRN/Research Nurses
Scott et al. [2012]		UK	Oncology	Cross-Sectional	o evaluate the knowledge, skills, and educational needs of cancer clinical trials nurses (CTNs) in Australia and inform the development of a postgraduate curriculum for clinical trials nursing.	The study developed and validated a 48-item questionnaire measuring six clinical trial knowledge sub-scales and seven clinical trial skills sub-scales. Findings indicated that self-reported knowledge and skills were generally satisfactory to good, with higher scores correlated with years of experience as a CTN (r = 0.29, p < 0.0001 for knowledge; r = 0.31, p = 0.001 for skills). However, formal e…		CTN
Scott et al. [2013]		UK	Oncology	Cross-Sectional	To assess the educational background, training pathways, and career progression of clinical trials nurses and identify barriers to further education and career advancement.	Most clinical trials nurses held postgraduate qualifications (42 out of 61 participants), but their education in clinical trials primarily came from short professional development courses. Interest in specialized postgraduate education was high, but barriers such as cost, time, and unclear career benefits were identified. Job title inconsistencies highlighted a lack of a standardized career pathw…		CTN
Showalter et al. [2017]		USA	Oncology	Descriptive Study	To address the challenges in recruitment, training, and retention of Clinical Research Nurses (CRNs) by developing a structured residency program that provides foundational education, hands-on experience, and professional development tailored to oncology research nursing.	The Research Nurse Residency (RNR) program successfully implemented a structured training model combining general nursing orientation, research-specific coursework, and mentorship. Initial outcomes showed increased interest from departments in hiring CRN residents, improved communication across research units, and positive feedback from participants.		CRN	E
Showalter et al. [2022]		USA	General	Cross-Sectional	To examine moral distress in clinical research nurses and assess the relationship between moral distress scores and demographic characteristics.	The study found that clinical research nurses experience moral distress, with a mean score of 79.58 (SD = 64.27) and a median of 67, ranging from 0 to 354. A significant negative correlation was observed between moral distress scores and age (r = -0.156, p < 0.05), indicating that younger clinical research nurses reported higher levels of distress.		CRN
Smith et al. [2018]		UK	General	Cross-Sectional	To evaluate the current employment landscape of research nurses and midwives in Ireland, assessing their roles, contractual status, career progression needs, and professional development opportunities.	The survey revealed that only 37% of research nurses and midwives in Ireland had permanent contracts, while the majority (63%) were on temporary or rolling contracts tied to specific projects or grants. Many respondents expressed concerns over job security, lack of career pathways, and pay discrepancies, with different titles and grades across institutions. Despite their crucial role in research,…		Research Nurses
Snyder et al. [2024]		USA	General	Descriptive Study	To outline strategies for revising job descriptions, establishing career pathways, and improving retention and training for CRP	The Clinical Research Nurse (CRN) serves as a critical link between patient care and clinical research, ensuring protocol adherence while prioritizing patient safety. They coordinate study activities, facilitate informed consent, and monitor treatment responses, playing a key role in interdisciplinary collaboration. Their responsibilities extend to data integrity, regulatory compliance, and adver…		CRN
Steinberg [2020]		Israel	Oncology	Descriptive Study	To evaluate and redefine the role of the Oncology Nurse Coordinator (ONC) in managing clinical trials and patient care within the melanoma team	The implementation of a centralized Oncology Nurse Coordinator (ONC) role improved coordination within the melanoma team, ensuring continuity of care, better communication, and enhanced patient-centered care. The ONC played a pivotal role in integrating clinical trial activities with patient management, contributing to the efficiency and success of the oncology research process. Further refinemen…		ONC
Sun et al. [2023]		China	General	Delphi	To construct a training program based on position competence.	The training program included 4 first-level indicators: training requirements, content, methods, and assessment and evaluation, 15 second-level indicators, and 74 third-level indicators.		CRN
Szabó et al. [2021]	0864-7003	Hungary	General	Descriptive Study	To describe the role of the study nurse in the drug clinical trial	In practice, following the direction of clinical trial protocol, demanding nursing activity and accurate documentation are the basic requirements.		Study Nurse
Tirapelli et al. [2018]		Brasil	Oncology	Descriptive Study	To describe the creation and evolution of the Research Nurse (RN) role within an Oncology Research Center at a Cancer Center.	The Research Nurse role in oncology has evolved from a decentralized function to a structured and recognized profession within clinical research. Integration with biobanking, ethics committees, and data management has expanded their responsibilities, enhancing research efficiency. Over the past decade, the number of participating departments has increased, leading to an 8.56-fold growth in scient…		RN
Wilkes et al. [2012]		Australia	General	Cross-Sectional	The study aimed to delineate the roles, responsibilities, and professional issues faced by CTNs	The study revealed that CTNs performed a diverse set of roles, including protocol planning, ethics applications, patient recruitment, informed consent processes, clinical procedures, and data management. Despite their critical role in clinical trials, many CTNs felt undervalued, lacked formal education or training in research, and faced limited career advancement opportunities. Most respondents (…	The study emphasized the need for structured education, recognition, and support to enhance the CTN role and their contributions to evidence-based practice.	CTN

## Sheet: Qualitative
Authors [Year]	DOI	Country	Context	Study	Aim	Theme (main)	Subthemes	Quotes	Population (with definition)
Tinkler e Robinson [2020]	DOI: 10.1177/1744987120904778	UK	General	Qualitative Study	To better understand how the perceptions and experiences of Clinical Research Nurses relate to potential for success in research delivery.	The individual	Prior Experience and Personal Attributes Influence of prior clinical experience on role adaptation Importance of resilience and personal motivation in managing research challenges The Patient Nurse-patient relationship within clinical trials Advocacy role of CRNurses in ensuring informed consent Ethical dilemmas in research participation for vulnerable patients The Role Complexity and variability…	Prior Experience and Personal Attributes “I think for some people, their personality is better to deal with that [negativity from other staff] in research ... other staff might not be as resilient to put up with things like that. It’s another stress in the day isn’t it, I suppose...” (IP2) “It probably makes the job a little bit easier initially if you know a little of the terminology about the s…	CRNs
						The organisation	Communication Interactions between CRNurses and Principal Investigators (PIs) Challenges in integrating research within clinical teams Feeding the Machine Pressure to meet recruitment targets Job security concerns linked to patient accrual numbers Structure and Teams Impact of working across multiple specialties versus focused research roles Feeling of isolation in research compared to clinical s…	Communication “I think some of them [physicians] do it because they maybe feel they should be doing it, rather than actually being enthusiastic about it. The consultant we are talking about, I don’t know why they chose the two studies because they’re not interested in them really. It is almost like a pain. You are a nuisance, to ask them to sign this, or see the patient.” (P1FG4) “I tried to go t…
						Leadership and Organisational Culture	Professional Identity of CRNurses Impact of research culture on job satisfaction and retention The role of CRNurses in shaping perceptions of research within healthcare settings Self-Leadership in Research Nursing The importance of resilience and adaptability in managing research challenges Strategies for personal development and skill enhancement in clinical research	Professional Identity of CRNurses “It’s about being quite outgoing and upfront about what you are doing and talking to people and just getting integrated ... I think, you know, they’re introducing students into research. I think that might help as well.” (P4FG1) Self-Leadership in Research Nursing “There was a passion for attracting others into CRNurse roles, and participants debated how to inspi…
						Policy and Strategic Development	Influence of National Healthcare Priorities on CRNurses Impact of national research strategies on funding and operational pressures The need for clear CRNurse strategies to improve research infrastructure Future Directions for CRNurse Role Development Addressing workforce shortages and increasing professional recognition Enhancing training and support mechanisms to retain research nurses	Influence of National Healthcare Priorities on CRNurses “The NHS Long Term Plan commits to increased funding to support staff whilst continuing to sustain and further develop a vibrant life sciences sector.” (Researcher’s summary) “There is scope to further influence the Clinical Research Nursing agenda through improving awareness and attitudes towards research, whilst working to address some of …
Tinkler et al. [2017]	DOI: 10.1111/jan.13409	UK	General	Focus Groups	To explore the professional identity of CRNs with an emphasis on factors that may have an impact on successful study delivery.	The Individual Experience	1.1. Role Transition and Adaptation Prolonged adjustment period for new CRNs Feelings of being unprepared despite prior nursing experience Differences in transitioning from clinical nursing to research nursing 1.2. Personal Attributes and Professional Identity CRNs' perception of their role in the healthcare system The struggle to align clinical identity with research responsibilities Emotional c…	1.1. Role Transition and Adaptation “I didn’t think it would be so hard to adapt... I’ve changed jobs before, but this role is completely different.” (P4 FG4) “It took me a long time to see that I was a small cog in a big machine of making things better… helping to find new treatments.” (P1 FG3) “Every time you start a new study, it feels like being a novice all over again.” (P2 FG4) 1.2. Persona…	CRNs
						Organisational and Structural Challenges	2.1. Communication and Integration in Healthcare Teams Lack of understanding and recognition from other healthcare professionals Difficulty in engaging with Principal Investigators (PIs) and clinicians The challenge of being perceived as an outsider in clinical settings 2.2. Research Targets and Institutional Pressures High-pressure environment due to recruitment targets The impact of funding on …	2.1. Communication and Integration in Healthcare Teams “I tried to go to one of the specialist nurse groups, but I felt completely out of place.” (P1 FG4) “We don’t help the ward nurses in their role; we add work for them. That’s how they see us.” (P1 FG3) “It’s a shame we never seem to be truly part of the PI and the clinical team. I’ve never felt like I belonged.” (P5 FG1) 2.2. Research Targets…
						Ethical and Emotional Considerations in Clinical Research	3.1. The Process of Informed Consent Differences in informed consent between clinical care and research The role of CRNs in ensuring true patient autonomy Concerns about potential coercion from clinicians 3.2. Equipoise and the Researcher’s Emotional Burden CRNs’ struggles with maintaining neutrality in recruitment Emotional labor in promoting studies they may not personally support The psycholog…	3.1. The Process of Informed Consent “Patients think they understand informed consent, but until they’re actually in the study, they don’t.” (P2 FG3) “I’ve had to go back to a consultant and say, ‘This patient doesn’t want to do this study.’” (P1 FG5) “I remind patients that they don’t have to take part just because a doctor suggested it.” (P2 FG1) 3.2. Equipoise and the Researcher’s Emotional Bu…
						Leadership, Policy, and Future Directions	4.1. The Need for Stronger Leadership in Clinical Research Nursing The importance of leadership in supporting CRNs Lack of visible role models and mentors in clinical research nursing Calls for clearer job descriptions and professional recognition 4.2. The Impact of Organisational Culture on Research Delivery The need for a more research-inclusive hospital environment How national healthcare poli…	4.1. The Need for Stronger Leadership in Clinical Research Nursing “We need leaders who understand the research nurse role and can advocate for us.” (P4 FG2) “I think we need better mentoring programs for new research nurses.” (P3 FG3) “There’s no clear career pathway for research nurses, which makes it harder to plan for the future.” (P5 FG1) 4.2. The Impact of Organisational Culture on Research…
McCabe et al. [2019]	https://doi.org/10.1097/01.naj.0000577324.10524.c9	USA	General	Focus Groups	To describe CRNs’ perceptions of the value of their role.	Comprehensive Nursing Care of Research Subjects	1.1. Advocacy for Patients and Protocol CRNs balance patient care with protocol fidelity. They act as patient advocates, ensuring both safety and compliance. Quote: “We know that you need to think about both things.” 1.2. Balancing Patient Care Needs and Protocol Requirements Constant vigilance is required to maintain both research integrity and patient safety. Quote: “It's that [CRN] nursing fra…	1.1. Advocacy for Patients and Protocol "We know that you need to think about both things." "As a staff nurse without CRN training, I wouldn’t have known what to advocate for." 1.2. Balancing Patient Care Needs and Protocol Requirements "It's that [CRN] nursing framework that brings you there, and you are able to assess the protocol as you assess the patient." "Several CRNs described themselves i…	CRNs
						Training and Education of Research Subjects and Staff	2.1. Education for Research Staff and Clinical Teams CRNs educate both nonclinical research personnel and clinical staff. They help reduce protocol variance and ensure data integrity. Quote: “Value is transcending that education down so that there's meaning for that person at the bedside who's struggling with ‘I don’t understand why [a given procedure] has to be at 15-minute intervals.’” 2.2. Edu…	2.1. Education for Research Staff and Clinical Teams "There is a huge need as we move research out to the floors… the most valuable thing… [is] to train the new nurses." "Value is transcending that education down so that there’s meaning for that person at the bedside who’s struggling with ‘I don’t understand why [a given procedure] has to be at 15-minute intervals.’” 2.2. Education for Patients a…
						Contributions to Clinical Science	3.1. Data Quality and Accuracy CRNs ensure high-quality, standardized data collection. They understand how research variables affect patient outcomes. Quote: “If we're deviating from the protocol, we're wasting time, money, we’re adding risks to the patient.” 3.2. Protocol Development, Implementation, and Feasibility CRNs help assess the feasibility of protocols before trials begin. They provide …	3.1. Data Quality and Accuracy "You don’t get the same data quality and [staff nurses] miss time points because it’s not what they’re focused on, they have too much on their plate." "Figuring out how to get research data in the midst of care of the [subject]… keeping the integrity of the data and figuring out how to make that happen." 3.2. Protocol Development, Implementation, and Feasibility "Be…
						Unique Combination of Clinical and Critical Thinking Skills	4.1. Clinical Thinking and Judgment CRNs integrate nursing knowledge into research decisions. They recognize subtle patient cues that may indicate emerging risks. Quote: “CRNs can pick up on nuances, the little things… [that] someone without a medical background isn’t going to understand.” 4.2. Independent Critical Thinking in Complex Environments CRNs engage in abstract problem-solving due to th…	4.1. Clinical Thinking and Judgment "CRNs can pick up on nuances, the little things… [that] someone without a medical background isn’t going to understand." "I think it’s our nursing background that lets us see the whole picture, to value the patient and how sick they’re going to get [with] this intervention or what their potential risks are… I don’t think anybody else sees that." 4.2. Independen…
						CRN Practice Attributes	5.1. Expert, Autonomous Practice CRNs function with a high level of independence. They are sought out for their expertise in both nursing and research. Quote: “Hospital [staff] nurses do what they do best, which is care for the patient, and then we will come and we will be complementary and we will take care of the research subject.” 5.2. Unique and Distinct Role CRNs view their role as fundament…	5.1. Expert, Autonomous Practice "Hospital [staff] nurses do what they do best, which is care for the patient, and then we will come and we will be complementary and we will take care of the research subject." "CRNs practice across the spectrum, working with healthy volunteers as well as critically ill patients in a role that encompasses diverse patient care and research-related activities." 5.2.…
Backman Lönn et al.[2024]	DOI: 10.1002/nop2.2183	Sweden	General	Qualitative study	To explore the experiences of being a CRN	Being the hub in the 'wheel, using an ethical compass but without real power'	Working independently in conducting clinical research';	It is a variation in the role of a CRN, depending on where you work. Some have giant work tasks…, designing protocols for the result, while others have specific, practical tasks, linked to the studies and nothing else.'; 'Yes, of course you coordinate of course, depending on the doctors and plan X-rays, mammography–you are like a spider in the web.'; 'So, we'd like to have that control as well, s…	CRNs
							Relying on clinical experience as a nurse but needing more education'	An advantage is that I have my work experience as a nurse; you are used to sensing the patients, the attitude is there, and you do nothing that the patient is not agreeing to… You can feel lonely, but then we have a research nurse network – that's good.'; 'I need to strengthen my knowledge, so my goal is to study further in this area that I work in. It's my own initiative.'; 'I have common sense …
							Having a sense of duty but at times too large responsibilities'	Even though it is the doctor's or investigator's responsibility, we see that it depends on us.'; 'The biggest responsibility is on the CRN, and it stands or falls with having a good CRN, even if the PI has the legitimate responsibility.'; 'You are part of the research, you feel important, and I have learned a lot, you develop as a person both in the profession and privately.'; 'There was no organ…
							Viewing the work as valuable and significant to oneself and others'	It is valuable to be able to make a difference with research, in that you could be involved in moving something forward.'; 'That's what becomes the driving force for understanding that without my cog, it won't work out.'
							Needing an accentuated ethical compass'	I meet very committed patients because they feel that they get a little extra attention and care; they are not required to pay for study visits and get travel paid if they live far away and have extra visits to me or the doctor.'; 'You never sit and persuade someone… you tell it exactly as it is, the patients get to ask their questions, and if I notice that this study feels doubtful for the patie…
							Being affected by power relations that negatively impact work'	The people who pay me and those I work with are the doctors (PIs) but the one who has all the appraisals…sets my salary… is the head of the unit in the department.'; 'We have talked about it… should we schedule weekly reconciliations or… but we kind of haven't come up with anything good there… but we'll have to try and snag them on the fly'; 'Once my team felt that I should be mentioned in the st…
Forbes & Phillips [2020]	DOI: 10.1188/20.ONF.428-435	USA	General	Qualitative study (GT)	To investigate the ethical challenges experienced by oncology clinical trials nurses (OCTNs) during the management of clinical trials (CTs) and to examine how they resolve those conflicts in their professional practice.	Implementing an Undefined Job	1.1. Lack of Role Clarity CTNs found the scope and standards of their practice to be broad and idealistic but lacking specific guidance for daily challenges. The role varied significantly by institution, department, and specific clinical trial protocols. “We just figured things out as we went along.” (Participant 11) 1.2. Inconsistent Application of Informed Consent Significant differences in how…	1. Ethical Challenges and Role Ambiguity "The OCTNs described ethical challenges they encountered as being ‘where something did not feel comfortable or right’ (Participant 2) and ‘gut-check scenarios’ (Participant 3). It was a situation with ‘no black-and-white answer’ (Participant 6) and ‘that makes you stop in your tracks’ (Participant 7)." "Although the study participants were aware of Clinica…	OCTNs
						Figuring It Out: Strategies for Resolving Ethical Challenges	2.1. Learning as They Go Many CTNs had inadequate formal training and had to rely on peer guidance and self-education. “Our training was on-the-go training.” “All the nurses asked to help in the training process are so busy themselves, they do not have time to cultivate an appropriate and successful training experience.” 2.2. Utilizing Their Assets CTNs leveraged their nursing knowledge, institut…	"Some of the OCTNs did not participate in the informed consent process. Other OCTNs completed the entire consent process after the physician had introduced the CT and had exited the patient’s examination room, leaving the OCTNs with the responsibility of discussing the CT and obtaining the patient’s consent to participate." "The OCTNs stated that they did not always feel competent enough to answe…
						Ethical Dilemmas in Research Nursing	3.1. Informed Consent and Patient Autonomy Challenges in ensuring that patients truly understood what they were agreeing to. Ethical discomfort when patients consented under pressure or while unfit to make decisions. “I refused to obtain consent because the patient was falling asleep when I was discussing the trial.” 3.2. Conflicts Between Research and Patient Care CTNs struggled when physician o…	"Eligibility criteria [are] there for the protection of the patient and the study data." (Participant 8) "One OCTN described a situation where she was directed to obtain informed consent from a patient who was waking up from sedation. She notified the physician that she refused to obtain consent because the patient was falling asleep when she was discussing the CT. The OCTN said she was reprimand…
						Need for Institutional and Educational Reforms	Standardized Training and Mentorship Institutions should develop structured training programs for CTNs. Mentorship programs with experienced CTNs could help bridge gaps in knowledge and ethical decision-making. “Novice CTNs should be mentored by an experienced CTN whose workload includes time for training.” 4.2. Ethical Support Systems Institutions should offer debriefing sessions and ethics cons…	"Part of managing hope for the OCTNs was ensuring that they were always honest with their patients, even if the conversations were difficult." "I always have to find the right words and phrases to support the patient and not give them the wrong information." (Participant 4) "If I helped at least one patient who is on trial and doing well, I feel accomplished." (Participant 4) 5. Learning as They …
Godskesen et al.[2023]	DOI: 10.1186/s13063-023-07844-6	Sweden	General	Qualitative study	To explore the ethical challenges encountered by clinical research nurses (CRNs) during the informed consent process in clinical research. The focus was on understanding how CRNs navigate issues of patient voluntariness, ethical dilemmas, and barriers to participation, as well as their role in protecting participant rights while maintaining research integrity.	1. Challenges in Ensuring Truly Informed Consent	Rushed decision-making: Time-sensitive enrollment processes, particularly in emergency or high-risk trials, may pressure patients into making rapid decisions without adequate comprehension. Information overload: Excessively detailed and complex consent documents may hinder patient understanding and discourage thorough review. Physician influence: Patients' trust in their physicians can lead to im…	1.1. Rushed Decision-Making “The most challenging situation arises when the doctor is stressed and fails to listen to the patient.” (CRN 6) “…the most challenging aspect is emergency studies where the patients need to make quick decisions, even when in a critical condition.” (CRN 12) “We just figured things out as we went along.” (CRN 11) 1.2. Information Overload and Patient Comprehension “These…	CRNs
						The Dual Role of Clinical Research Nurses (CRNs)	Balancing research obligations and patient advocacy: CRNs must reconcile their responsibilities to uphold study protocols with their ethical duty to prioritize patient welfare. Autonomy and professional boundaries: CRNs often manage the informed consent process independently, yet may lack sufficient medical knowledge to answer complex patient queries comprehensively. Emotional and ethical distres…	2.1. Balancing Research Obligations and Patient Advocacy “There are moments when I feel a conflict. On the one hand, we wanted to include as many patients as possible in the study. However, on the other hand, I also understand the importance of respecting their current condition and emotional state.” (CRN 4) “It is challenging to determine the right decision in such situations and what would be b…
						Safeguarding Patient Autonomy and Ethical Integrity	Ensuring adequate time for informed decision-making: CRNs advocate for a deliberative consent process, ensuring patients have sufficient time to consider participation. Patient-centered communication strategies: Continuous engagement, follow-up discussions, and simplification of consent information improve comprehension and enhance trust. Mitigating undue influence: CRNs strive to create a neutra…	3.1. Ensuring Time for Informed Decision-Making “It is crucial to avoid making hasty decisions, allowing sufficient time for the research participant or patient to read the consent document thoroughly.” (CRN 7) “Creating a peaceful and quiet environment encourages thoughtful consideration of their participation.” (CRN 7) 3.2. Advocacy and Engagement “We try to keep patients in the study, of cours…
						Barriers to Inclusive Research Participation	Exclusion based on language barriers: Non-native speakers are often ineligible for participation due to linguistic limitations in study materials, reducing diversity in clinical trials. Cognitive impairments and consent capacity: Individuals with mild cognitive disabilities or neurodivergent conditions may be prematurely excluded, even when capable of providing informed consent. Lack of standardi…	4.1. Exclusion Based on Language Barriers “It is problematic that we exclude those who cannot speak or write Swedish because they are still within our context.” (CRN 4) “One aspect that needs to be considered is the staff’s ability to communicate in languages other than their own effectively.” (CRN 7) 4.2. Exclusion of Patients with Cognitive Impairments “In most studies, it (impaired cognitive a…
						Structural and Institutional Challenges in Ethical Research	Variability in institutional practices: Differences in study settings, research protocols, and hospital policies lead to inconsistencies in how informed consent is obtained and managed. Limited training and professional development for CRNs: Many CRNs report insufficient formal training on ethical dilemmas, informed consent, and research methodology, leading to knowledge gaps. The evolving nature…	5.1. Lack of Standardization in Consent Processes “What I see is... it’s written in the protocol for the ethics application how recruitment should be conducted, and then you start to deviate from it…” (CRN 6) “The physician asked me, ‘We have not heard anything from this patient, can you call or send out a reminder letter?’ I cannot do that because we do not have ethics approval.” (CRN 6) 5.2. Ne…
Jones et al. [2022]	https://doi.org/10.1177/17449871211073757	USA	General	Qualitative Study	To describe Clinical Research Nurses’ experiences in clinical trials, educational preparation, and career pathways, to gain a deeper understanding of clinical research nursing contributions to the clinical research enterprise.	Dual fidelity to study participants and protocols, relationships and nursing care, interdisciplinary team membership and contributing to science			CRNs
Larkin et al. [2022]	DOI: 10.1177/0969733017693441	USA	General	Qualitative study	To explore the ethical challenges experienced by Clinical Research Nurses (CRNs) within their practice.	Inability to Provide a Known or Probable Good / Do No Harm	The “Gatekeeper” Role: CRNs felt responsible for deciding who gets enrolled in a trial, leading to ethical dilemmas about access to potentially beneficial treatments. Conflict Over Placebo Use: CRNs felt distressed when patients received a placebo instead of an active treatment that could help them. Worrying About Participant Understanding: CRNs were concerned that participants did not fully unde…	There are some people that life expectancy is shorter and that is the hardest thing, or not having anything available when you know something’s out there, but there’s no more opening. It’s hard and you get people on the phone, crying.” “The inability to get someone on the trial that they have a rather high chance of responding to has become much more distressing. The limited number of slots, you …	CRNs
						Conflicted Allegiances and Dual Professional Obligations	Nurse Identity First: CRNs identified as nurses first, leading to tension between advocacy and research responsibilities.Pressure to Enroll Patients vs. Protecting Them: CRNs felt pressure from investigators to enroll patients, even when it might not be in the best interest of the patient .Research vs. Best Nursing Care: CRNs sometimes had to choose between following the research protocol and pro…	“Patient advocacy and protection in the study. That’s my role, making sure things are done right for the patients. You know, the study’s important, . . . but the patients are primary.” “You’re a nurse, and you’re always trained to be a patient advocate.” “So for me, that feels like a natural role, like a role I developed very early in my career and I’m personally comfortable saying this is as far…
Legor et al. [2021]	https://doi.org/10.1016/j.cct.2021.106590	USA	Oncology	Qualitative Study	to explore the lived experiences of adult oncology Clinical Research Nurses (CRNs) in recruiting minority cancer patients to clinical trials (CCTs). It focused on understanding the CRNs' roles in advocacy, care coordination, and education, as well as the barriers they encounter in improving minority patient participation in CCTs.	Clinical Research Nurses as Advocates	Subtheme 1.1: Advocating for the Role of CRNs in Research Teams CRNs advocate for their inclusion in research teams alongside physicians and other healthcare professionals. Some CRNs report their roles being replaced by unlicensed personnel to reduce costs, which they argue diminishes patient care quality. CRNs emphasize that their clinical knowledge is critical for ensuring patient safety and in…	“Don’t drag people out of their community… Work to keep people within their community through collaboration with local institutions.” (CRN for eight years, White) “Her objective [the manager] was to move everything over to unlicensed clinical coordinators… You need those critical thinking skills of the research nurse, particularly for interventional studies.” (CRN for eight years, White) “Her obj…
						Clinical Research Nurses as Care Coordinators	Subtheme 2.1: Coordinating Care for Non-English-Speaking Patients CRNs describe the additional effort required to coordinate care for NES patients, including scheduling interpreters and ensuring proper communication. They often work with family members to bridge language gaps. Subtheme 2.2: Addressing Financial and Insurance Barriers CRNs assist patients with financial difficulties, including tra…	“When I’m getting a new patient who is a minority, a lot of times their support system is more complicated. It requires extra steps, more thinking, and more coordination.” (CRN for one year, Asian)“We had an African American patient who couldn’t afford the gas to come to his appointments. We got him a gift voucher, and he was able to complete the trial.” (CRN for four years, White)
						Clinical Research Nurses as Educators	Subtheme 3.1: Providing Clinical Trial Education to Minority Patients CRNs play a key role in educating patients about trial procedures, financial considerations, and potential risks. They work to ensure patients feel informed and valued. Subtheme 3.2: Mitigating Health Literacy and Language Barriers CRNs note that minority patients often lack prior knowledge of clinical trials, leading to fear a…	“I never want someone to feel like they’re sitting there waiting and don’t know what’s going on… My biggest thing is making sure patients feel informed and important.” (CRN for six years, White)“They’re coming for treatment, but the education piece that there’s a clinical trial option isn’t always there… It’s just not as available compared to non-minority patients.” (CRN for six years, South Asia…
Legor et al. [2023]	https://doi.org/10.1016/j.cct.2023.107161	USA	Oncology	Qualitative study	To explore the experiences of adult oncology Clinical Research Nurses (CRNs) in recruiting People of Color (POC) to cancer clinical trials (CCTs). It focused on understanding the challenges faced by CRNs in establishing trust, navigating recruitment barriers, and addressing systemic issues that contribute to the underrepresentation of POC in clinical research.	Establishing and Maintaining a Trusting Relationship	Subtheme 1.1: The Process of Gaining Trust CRNs emphasize building trust through personal engagement, clear communication, and consistency. Taking time to know patients and ensuring accessibility fosters a trustworthy relationship. Failure to establish trust can lead to patients declining clinical trial participation. Subtheme 1.2: Acknowledging Past Injustices Inflicted on People of Color (POC) …	Try to make them feel comfortable and try to build a bond, try to build a bond of trust… We don’t lie." (CRN for nine years, African American) "I think trust is that… first conversation that you have with the patient, that they know they can call you… that you’ll get back to them within 24 to 48 hours and that you don’t give them a BS answer." (CRN for eight years, White) "So, if you are African …	CRNs
						Recruitment Infrastructure	Subtheme 2.1: Lack of Adequate Recruitment Training CRNs report receiving little to no formalized training on recruiting patients, particularly POC. Most learning occurs through shadowing colleagues or self-directed experience. Lack of training affects CRNs’ ability to mitigate barriers to participation. Subtheme 2.2: Lack of Adequate Cultural Training Institutional cultural training is often out…	"A lot of it then was by shadowing other nurses, and part of it was, ‘Here is the protocol, here is your patient, run.’" (CRN for five years, White) "Other than how to get interpreter services involved, I haven’t really received instructions on how to recruit a minority population." (CRN for six years, South Asian/Indian) "It’s just online… They don’t update it enough… Like make it more relevant,…
Mackle & Nelson [2018]	https://doi.org/10.1016/j.aucc.2018.03.005	New Zealand	ICU	Qualitative study	To describe the role and responsibilities of research nurses in New Zealand (NZ) intensive care units (ICUs). Specifically, it sought to (i) examine the demographics of ICU research nurses, (ii) identify key components of their role, and (iii) explore variations in research nurse responsibilities across different ICUs.	Research Nurses as Clinical Trial Managers	/	"Without research nurses, there would be little or no research in ICUs, being variously described as the ‘link’, ‘lynchpin’, the ‘driver of research’, and the ‘glue that makes research happen’.”	Research Nurse
						Balancing Patient Needs with Research Requirements		"It starts right from the beginning, making sure you're putting the right patient into the study so that the study gets the right participants and is a true reflection of that group."
						Bridging Research and Clinical Practice		"Everybody believes in evidence-based practice and they like to think that they do it, but there's a real aversion if it requires any extra work."
						Challenges in Research Culture and Role Recognition		"Making sure that the patient is getting the best possible care, that they're not at risk by being in the study, and that the study data and study requirements are all met and true."
Mueller & Mamo. [2002]	DOI: 10.1891/rtnp.16.1.33.52992	USA	General	Qualitative study	To explore the role of the nurse clinical trial coordinator	Social Relations	Relations with Patient-Participants: Nurses found that clinical trial coordination allowed them to build deeper, long-term relationships with patients compared to hospital-based nursing. However, working with terminally ill patients could be emotionally challenging. Relations with Physician-Investigators: Nurses experienced a shift in dynamics, often feeling more respected and valued by physician…	Relations with Patient-Participants: “In the hospital [patients] may be around for days or weeks and then they’re gone and you may never see or hear from them. [Research patients] are here for much longer. There’s a better rapport with patients here. And they know you more and you know them more.” “When you’re in the ICU you basically see them when they’re skeletons. [But on trials you] really ge…	NCTC	Nurse Clinical Trial Coordinator
						Acquisition of Skills and Knowledge:	Positive Aspects: Nurses learned about research protocols, clinical trial management, and medical research literature, which expanded their professional knowledge. Negative Aspects: Nurses felt their skills became highly specialized, leading to a decline in general nursing expertise.	“I’ve learned how to set up a study . . . how to arrange things with different departments.” “Instead of reading nursing journals, now I’m reading [the] New England Journal of Medicine.” “I would be needing to work with computers [anyway]. I felt like it was a benefit to me to have that opportunity [to learn to use them].” “It’s fairly narrow. I couldn’t tell you a cardiac medicine if it hit me i…
						Work Autonomy and Control	Benefits: Nurses had greater independence, flexibility in scheduling, and control over daily tasks compared to hospital-based roles. Challenges: Some nurses faced heavy workloads due to lack of direct supervision, job insecurity tied to research funding, isolation from other nursing professionals, and excessive administrative paperwork.	“You’re on your own” and do not have to regularly report to anyone or receive instructions on a daily basis. “A very distinct downside” is that “if you don’t do the work, it doesn’t get done.” “When you are getting ready to take time off, like for a vacation, you have to do all sorts of things to get ready. And when you come back you have a lot of catching up to do.” (On workload burden) “Unlike …
Spilsbury et al. [2008]	DOI: 10.1111/j.1365-2702.2006.01872.x	UK	General	Focus Group	To explore the experiences of Clinical Research Nurses (CRNs) involved in coordinating a large multi-center randomized controlled trial	Role Transition and Potential Role Conflict	CRNs experienced initial loss of confidence in transitioning from ward-based nursing to research roles. Felt isolated from nursing teams and had to work autonomously. Struggled with balancing professional accountability as registered nurses while maintaining their research responsibilities.	"Being on my own, and as [CRN7] said, being autonomous. I’ve got to make these decisions myself, I’ve got nobody else to – I mean yeah you have other people around you, but the fear of failure too. The fear that you’re not going to match up to the job, you know, that you’ve been put in post to do." (CRN8)	CRNs
						Gaining Consent but Not Cooperation	CRNs found it difficult to secure ward staff cooperation after securing agreement from hospital Trusts. Ward nurses perceived the trial as additional workload and often did not complete required paperwork. CRNs faced hostility from some staff who felt their clinical practice was being scrutinized.	"It was also frustrating when [Trust staff] agreed to take part in the trial, but then they would not comply or work in the way that they should be working with you in the trial and say ‘Oh yes well we’ve agreed to do this but, well you know, we haven’t managed to fill the forms.’" (CRN9)
						The ‘Documentary Burden	CRNs struggled with ward staff failing to complete trial paperwork or recording inaccurate information. Some nurses copied previous assessments rather than conducting new ones.	"[Nurses] have ticked a box to say the patient has been washed, and they’ve ticked a box to say the patient has been turned, and they’ve ticked a box to say they’ve had their dressing changed... you can almost see they’ve got to Friday and all the dates are ticked, ticked, ticked and that’s sometimes what you feel." (CRN1)
						Working Against Randomization	CRNs faced resistance from ward staff unfamiliar with randomized controlled trials (RCTs). Some assigned patients to mattresses before randomization, leading to exclusions from the trial. Ward nurses didn’t understand patient autonomy, expecting patients to comply automatically.	"A lot of [nurses] just didn’t get it, that it was a randomized controlled trial and that I wasn’t putting [patients] on a Nimbus because I decided that [patient] was far higher risk than that [patient], it was because they either went on one or the other and some people just didn’t get it." (CRN3)
						Unpacking Trial Findings	CRNs identified inadequate pressure ulcer management, including: Nurses failing to recognize risk factors. Lack of pain relief for patients with pressure ulcers. Unequal distribution of resources (some wards hoarded equipment). Nurses relying on healthcare assistants (HCAs) for skin assessments, leading to documentation inaccuracies.	"Or we’ve had comments like ‘No we have nobody with any pressure damage!’ and I think you, well, I have gone onto areas where we’ve done the [initial] assessments, and that’s just not been the case." (CRN7)
						Maintaining Motivation	CRNs reported periods of low motivation due to: Feeling isolated from clinical teams. Hostility from ward staff. Unrealistic patient recruitment targets. Peer support and shared experiences at team meetings helped CRNs stay engaged.	"I just felt sometimes I couldn’t account for my day’s work. And I knew that I was, sort of, wasn’t skiving. I was doing my best. If I wasn’t recruiting patients it was for a good reason. But sometimes to know that X centre had recruited however many patients was a little bit unhelpful to me." (CRN6)
Godskesen et al.[2018]	https://doi.org/10.1177/1556264618783555	Sweden, Denmark, Finland	Oncology	Qualitative Study	The study aimed to explore the ethical challenges experienced by oncology and hematology nurses when nursing care and research overlap in clinical trials, as well as to examine how these nurses handle such challenges.	Ethical challenges in patient care	Ethical Challenges in Patient Care 1.1 Informed Consent Issues – Ensuring that patients fully understand the risks, objectives, and implications of clinical trials remains a challenge. 1.2 Unrealistic Hope – Many patients, particularly those at the end of life, perceive clinical trials as their last chance for a cure, despite uncertain therapeutic benefits and potential adverse effects. 1.3 Auton…	1.1 Informed Consent Issues "To inform and to do it pedagogically... so it meets a person’s needs is really difficult, I think." (D1) "When I inform a patient, it sometimes feels like the patient is so stuck in turmoil, that they might not understand and internalize everything." (F3) "They sign, for their own sake or perhaps for someone else’s, without really... probably not grasping the content.…	CRNs
						Workplace-Related Ethical Dilemmas	2.1 Workload and Patient Safety – Heavy workloads, time constraints, and insufficient training on experimental drugs pose risks to both patient safety and nurses' professional performance. 2.2 Professional Hierarchy and Decision-Making – Nurses often feel that their ethical concerns, particularly regarding quality of life and treatment withdrawal, are overlooked in favor of physicians’ perspectiv…	2.1 Workload and Patient Safety "Protocols are different as you must, must do a lot of other things, often when you have it hectic... we should do it, but if there are ten treatments and protocols and you have a study nurse breathing down your neck..." (D10) "We have had patients on the ward where physicians and study nurses have said, ‘According to protocol this patient should be kept overnight,…
						Coping strategies for ethical challenges	3.1 Individual Responses – Nurses rely on personal ethical judgment to navigate dilemmas, often without structured guidance or institutional support. 3.2 Peer Support and Informal Discussions – Nurses frequently seek support from colleagues through informal conversations rather than structured ethical discussions. 3.3 Using Inclusion and Exclusion Criteria as a Guide – Strict eligibility criteria…	3.1 Individual Responses "Well, actually I think I am very honest about what I think... They should also know it is possible to choose other things that hold significance for them, having a different quality of life or freedom." (D8) 3.2 Peer Support and Informal Discussions "You talk, you talk with all the others about it." (S9) "It is this openness... that it is okay to say that this is very ha…
McNiven et al.[2021]	10.1186/s12961-021-00722-0	UK	General	Qualitative Study	To explore the professional identity and identity work of R-NMAHPs in the context of their boundary-spanning roles, particularly how they navigate professional tensions and perceptions within clinical research.		Professional Identity and Identity Work – The tensions experienced by research nurses, midwives, and allied health professionals (R-NMAHPs) as they reconcile their clinical identities with their research roles.	“I can remember people saying, ‘Oh, didn’t you use to be a nurse?’ when I met them, still on the ward, but not dressed in my uniform. So yes, it does have an identity impact, definitely.” (R-N10) “I always loved being a nurse, and I am a nurse, in my heart I’m a nurse. But actually, that’s not what I do on a day-to-day basis now.” (R-N11)	Research Nurses
							Boundary Work and Role Spanning – The necessity of working across different professional groups and settings, leading to role conflicts and ambiguity.	“So when you go into a clinical setting as a research nurse, obviously your primary role is to collect data for the study, recruit participants. But of course, you go in there with a nurse perspective. A lot of what you have to do is perhaps adapt to a different role. And that’s the greatest challenge.” (R-N07) “You need to take some time to realize that you’re not a clinical physio anymore. That…
							Adjustment to New Roles – Challenges faced when transitioning into research roles, including lack of structured training and initial professional isolation.	“I didn’t realize how much admin there was going to be. And how much physical desk work and paperwork. At the very beginning, I just thought, ‘this is never ever going to sink in.’” (R-N01) “I went from working my shifts to Monday morning starting in research and ‘right, here you go.’ And I sort of learnt a lot as I was going.” (R-AHP01)
							External Perceptions and Recognition – How clinical colleagues and patients perceive R-NMAHPs and the impact of these perceptions on professional identity.	“A lot of people just thought ‘well I could do that, sitting in an office at a desk’, so that was their interpretation of what a research midwife would be. There was quite a bit of negativity.” (R-M04) “We still do face that ‘we don’t have patient contact, we’re not proper nurses.’” (R-N04)
							The Role of Symbolic Markers – The significance of uniforms, name badges, and job titles in defining and communicating professional identity.	“I want to make sure that I’m properly integrated within their [clinical] team, so they don’t just see me as a research midwife but I’m actually a midwife. And they’ve tried to put me in a uniform as well to help with that.” (R-M03) “I was told they were thinking about it… now nearly two and a half years down the line, nothing has happened. And I am currently wearing the uniform of a) a nurse and…
							Tensions with Other Research Personnel – The professionalization of Clinical Research Practitioners (CRPs) and the potential marginalization of R-NMAHPs in research delivery.	“I’ve even been advised to ditch the ‘nurse manager’ from my title and just to be a ‘research manager’, just to be able to talk to a variety of people.” (R-N02) “The clinical trials officers [CTOs] aren’t allowed to wear a uniform because they’re not a nurse. And that’s difficult. They want to wear a uniform and I can see why. And they’re going out and doing exactly the same job as me.” (R-N14)
Hill et al. [2020]	https://doi.org/10.1177/17449871211070976	UK	General	Qualitative Study	To explore and identify the experiences of duality among Clinical Research Nurses (CRNs)	The Dual Role of Clinical Research Nurses (CRNs)	CRNs have responsibilities that extend beyond research to include clinical care. This duality facilitates patient advocacy, supports patient-centered care, and integrates research and practice in clinical settings. CRNs often engage in both clinical and research responsibilities, which can impact their ability to dedicate time solely to research.		CRNs
						Perspectives on the Dual Role	Positive Perspectives CRNs enhance patient care by supporting the clinical team while conducting research. Collaboration with clinical nurses fosters positive relationships and goodwill. The quid pro quo dynamic encourages mutual support between research and clinical staff. CRNs who participate in clinical duties feel a greater sense of team integration. b. Neutral Perspectives Some CRNs view cli…	P1: “I’ve always said, your clinical care comes first. Research is second. The staff know that. I have said that. I can do what I need to do later.” P2: “I always think I am a nurse first, so I help, and then my research becomes second to that.” P8: “On the whole, I would say, you are looking after patients. That is fair enough, and if I was in that role, that’s how I would see it as well. Your p…
						Challenges of Role Ambiguity	CRNs may feel a conflicted allegiance between research protocol fidelity and patient care responsibilities. The perception that CRNs are not ‘real’ nurses can lead to professional isolation and identity struggles. The blurring of research and clinical care responsibilities may lead to therapeutic misconceptions, where patients struggle to distinguish between clinical treatment and research interv…	P5: “We are here to support you with the research patient, but they are also clinical patients. Helping and supporting. This is important so that the clinical team feel supported by the research team and vice versa.” P6: “If you are taking a set of bloods from someone, you ask if you can do any bloods for them at the same time. Not only helpful for the patient, but it might also sweeten the deal …
						The Impact of Research Culture	Supportive research environments foster team cohesion and allow CRNs to balance dual responsibilities effectively. Workplace culture influences how CRNs integrate into clinical teams and whether they are viewed as legitimate nursing professionals. The COVID-19 pandemic increased awareness of CRNs’ contributions, improving their professional recognition and integration into healthcare teams.	P5: “One day they [the clinical nurses] were asking for help, and I was there, so they would ask me to help. This is useful. Anything you can do to help the clinical team because they are very busy. But at the same time, you want to do research.” P9: “I had worked there long enough that I could survey the department and knew how bad it was. If it did look like clinically it was becoming unsafe, I…
						Strategies for CRN Role Recognition and Integration	Encouraging interdisciplinary collaboration between clinical and research teams to clarify CRN responsibilities. Implementing structured professional development to strengthen the CRN identity and role within healthcare. Enhancing education and training to address misunderstandings about research nursing and its importance to patient care. Developing organizational policies that define CRN respon…	P9: “Most people were supportive and curious, but there are a few characters who don’t understand the role of a research nurse. They think, ‘You should be helping us because you can do your job whenever.’ That was quite difficult.” P10: “Outside of work, when I talked to other nurses and physios, there was a definite attitude that I was turning my back on the profession. That I was somehow too po…
Zucchelli et al. [2017]	https://doi.org/10.1111/jocn.14188	UK	Genetics	Qualitative Descriptive	To explore the experiences of CRNs in recruiting patients for a large specialist care-based cohort study	Challenges to Recruitment and Data Collection	Potential Participants’ Life Circumstances Families facing safeguarding issues or complex social problems were less likely to be approached. Parents dealing with other comorbid conditions (e.g., syndromic clefts) found participation overwhelming. Language Barriers Non-English speaking families struggled to understand informed consent procedures. Lack of translated study materials made participati…	“I don’t think the language thing helps [...], I think you’ve got to be careful because they consent possibly for life [...] and [they may not have] grasped what they’re signing for...” (CRN 8) “...[even] if they’ve got an interpreter we don’t tend to approach them because we don’t have the questionnaires in another language. I think we’ve got them in Polish and that’s it.” (CRN 3) “...there are …	CRNs
						Facilitators of Recruitment and Data Collection	Integrating Research into Clinical Practice Embedding recruitment into clinical workflow (e.g., consulting with patients during routine visits). Support from consultants and clinical nurse specialists (CNSs) in discussing research with families. Establishing a dedicated research time slot in clinics. Patient Information Shared with CRNs Access to patient records helped CRNs plan and identify elig…	“...we’re quite lucky here because all our consultants support [the study], they’re really proactive. I’ve worked with other studies where [the clinical team’s] completely separated, and they don’t engage with you and it makes it difficult to sort things out.” (CRN 3) “When [cleft CNSs] have that initial contact and let [families] know [about the study], they are more aware and more open to the i…
						Overlapping Theme: Method of Data Collection	Impact of Data Collection Approach Families who took questionnaires home often did not complete them. CRNs preferred on-site data collection to increase completion rates. Suggestions to introduce online questionnaire options to improve accessibility and participation.	“...people are quite enthusiastic initially. Sometimes I think they go home and they just shove it in the drawer and forget about it.” (CRN 8) “There have been parents who have [completed questionnaires and given saliva samples] there and then, because obviously it’s a lot easier to get them there and then.” (CRN 6) “...if the questionnaires were online... a unique link where they’d have that opt…
Mercieca-Bebber et al. [2018]	https://doi.org/10.1016/j.conctc.2017.11.009	Australia	Oncology	Qualitative Descriptive	The study aimed to Understand the roles and responsibilities of Australian cancer trial coordinators involved in patient-reported outcomes (PRO) assessment. Identify challenges faced in administering PROs. Establish the typical training and guidance provided to trial coordinators. Determine trial coordinators' self-perceived training needs regarding PRO administration.	Roles and Skills of Trial Coordinators	General Responsibilities: Trial coordinators manage multiple aspects of trial coordination, including governance, consenting participants, reporting adverse events, and liaising with sponsors. PRO-Specific Roles: Most coordinators viewed PRO administration as a minor but important component of their job, with time spent varying based on trial requirements. Organizational Skills: Coordinators deve…	“I have a spreadsheet ... a giant list of what's due when and it flags up and I put it in my calendar as well and in my diary handwritten and on the computer ... there’s no way you can keep that in the top of your head.” (Participant 14) “Usually we build up a pretty good relationship with the patients ... so by the time we get to completing the PROs, then we've already got a reasonably well-esta…	Nurses Trial Coordinators
						Inconsistencies in PRO Administration	Consent Process: The extent to which PROs were discussed during consent varied, with some coordinators omitting PRO discussions entirely. Timing of Assessments: PROs were often administered at inconsistent times due to clinic schedules and participant preferences. Checking for Missing Data: Some coordinators reviewed completed questionnaires for missing responses, while others considered them con…	Consent Process “Before they consent, we talk about what’s involved … We’d mention that they have questionnaires to fill out at certain periods, but we don’t go in deep about it … they’re more concerned about invasive procedures or whether the drug will work for them.” (Participant 20) “I would probably leave that up to the informed consent form. We usually wouldn’t discuss it in detail because p…
						Challenges in PRO Administration	Managing Concerning PRO Data: Some coordinators felt responsible for acting on concerning responses (e.g., high anxiety scores) despite unclear protocols. Using PRO Data in Care: Some coordinators viewed PRO responses as an essential part of patient management, but uncertainty remained about their role in clinical decision-making. Balancing Trial vs. Patient Needs: Coordinators struggled between …	Managing Concerning PRO Data “I think some coordinators wonder, ‘Should I tell the doctor if I’m not really supposed to be looking at the questionnaire?’ But sometimes, it is important to bring things to the attention of the treating physician.” (Participant 17) “I said I wasn’t comfortable counselling someone on anxiety and depression, so we came up with a department policy: study coordinators m…
						PRO-Specific Training and Guidance	Training Received: Training varied significantly; most coordinators had received only trial-specific training, with some having no PRO training at all. Seeking Guidance: Coordinators relied on colleagues, sponsors, or trial investigators for guidance when unclear on procedures. Self-Perceived Training Needs: Over half of the coordinators did not feel they needed further PRO training, despite inco…	Lack of Standardized Training “Unless we’re given training, it’s hard to determine where the trigger point would be to act on concerning PRO responses … I don’t feel like that’s within our capabilities.” (Participant 12) Preferred Training Methods “The training we get is all about paperwork and making sure there’s an answer in every box, not about how to help patients give their answers properly.…
Lawton et al. [2011]	doi:10.1016/j.socscimed.2011.11.012	UK	Internal Medicine	Qualitative Study	To explore how healthcare professionals, including research nurses and investigators, delivered and experienced a multi-center clinical trial.	Central to Trial Delivery	Once patients were recruited, investigators took a “hands-off” role, leaving the daily management of the trial to nurses. Nurses were responsible for implementing the protocol, monitoring patients, and ensuring compliance.	"They [RNs] do more or less all the work and we just make sure it's ticking over." (Investigator B); "Nurses are far better at following protocols than doctors are." (Investigator F)	Research Nurses
						Tensions Between Research and Clinical Care	Many research nurses had previous experience as diabetes specialist nurses (DSNs) and struggled with the shift to a “research-only” role. Some nurses reported modifying the protocol to better align with their clinical judgment and patient needs.	"I always had two endpoints: the HbA1c was the study endpoint but I always said, ‘now we’re watching your weight here as well’." (RN J); "If we’d stuck strictly to the contact schedule, then I think we’d have struggled to get most of our patients down to target." (Investigator F)
						Off-Protocol Adjustments for Patient Well-Being	Nurses sometimes ignored automated insulin dose recommendations from the Trial Management System (TMS) when they felt it was too aggressive. They provided extra, non-protocol care (e.g., dietary advice, additional patient check-ins). Some nurses used extra contact and personalized support to improve patient adherence and retention.	"We have been contacting patients much more often than in theory in the protocol because some of these patients need quite a lot of support." (RN A) "If you think from the start that people aren’t really going to stay the course and aren’t going to stick to the treatments, then we try and steer away from those a little bit." (Investigator F)
						Ethical Dilemmas and Conflicts in Role	Nurses felt pressure to balance scientific rigor with patient advocacy. They had to manage industry-driven expectations while ensuring patients received appropriate care.	"There’s such a lot of contact for some patients that, well, that’s not going to happen to them in the real world, so is this going to answer the questions it’s supposed to answer?" (RN B) "I know we’re not alone; I know other centres were doing the same." (RN B)
						Influence on Trial Outcomes	Nurses’ adaptations to the protocol influenced the overall results of the study. Differences in nursing practices contributed to variability in trial outcomes between centers.	"It’s a tribute to the nurses really that they rang these patients up more often than they were supposed to, to try and make sure that the objectives were being achieved." (Investigator F)
Lawton et al. [2011]	https://doi.org/10.1186/1745-6215-12-108	UK	Internal Medicine	Qualitative Study	To explore the challenges of maintaining research protocol fidelity in a clinical care setting.	Challenges in Maintaining Research Protocol Fidelity	Conflict Between Research and Clinical Practice Physicians and research nurses struggled with balancing protocol adherence and individualized patient care. Clinicians often deviated from the trial’s automated insulin dose recommendations when they felt adjustments were necessary for patient safety. Ambiguity in Protocol Implementation The trial’s ‘one-size-fits-all’ glycaemic target (HbA1c ≤6.5%)…	“Working as a DSN and a research nurse, that is a bit of an issue for me... I sometimes found myself in a bit of a dilemma where I think, well off trial, I wouldn’t be doing this.” (RN2) “Computers are great for maths or something like that but, for making decisions about people’s lives, I’d rather have a human viewpoint, that can weigh it up, look at all angles.” (P20)	Research Nurses
						Role of Research Nurses in Trial Delivery	Dual Roles and Ethical Dilemmas Research nurses had to navigate between research integrity and clinical care responsibilities. Many nurses felt a moral obligation to prioritize patient well-being over protocol adherence. Discretion in Insulin Management Nurses modified insulin doses outside the automated system recommendations based on their clinical expertise and experience. They exercised discr…	“Sometimes they were asking almost for people to be at too high a risk of hypoglycemia.” (RN17) “There is some evidence that if you do go too low, it can actually be dangerous.” (Phy7) “One hypo and they lose confidence in the system and it’s very difficult to do anything with them.” (Phy9); “We’d only write hypos in the system, but sometimes patients would be talking about near hypos and obvious…
						Patient Adherence and Perspectives on Insulin Use	Lack of Awareness of the Trial’s Glycemic Target Many patients did not know the HbA1c target (≤6.5%) and determined success based on staff feedback rather than objective metrics. If nurses reacted positively to a patient’s progress—even if they were above the target—the patient perceived their participation as successful. Modifying or Skipping Insulin Doses Many patients adjusted their insulin do…	“I now adjust my insulin with the blessing of, eh, my blood sugar level. If they’re below six, I use eight units in the morning. If they’re above six, I use ten. The only one I usually adjust is the morning one, because if I don’t, I hypo.” (P21) “If I’m going walking up the hills, I don’t take any Rapid insulin. Either that or I’d be keeling over on the hills because my sugar levels, with doing …
						Institutional and Systemic Influences on Trial Delivery	Financial Pressures and Pharmaceutical Industry Involvement Some clinicians felt pressured to participate in pharmaceutical-funded research to sustain their hospital’s budget and research infrastructure. Concerns were raised about whether trial designs were influenced more by commercial interests than patient-centered research questions. Competing Demands in Clinical Settings Many staff members f…	“I’d trust the nurse every time, cos everything was fed into the computer and sent down to Oxford, whereas she was seeing me all of the time, what I’m looking like healthwise etc.” (P22) “The information would be put in and generally it would come back and say to me that I needed to increase the dose by quite a substantial amount. But actually the nurse knew I didn’t want to do that, that I was w…
						Recommendations for Future Clinical Trials	Improving Training for Research Staff Research nurses and physicians need better training in balancing trial fidelity with individualized care. Increased education on trial protocols, research ethics, and the importance of standardization could improve adherence. More Flexible Protocol Design Clinical trials should consider allowing for patient-specific adjustments rather than enforcing rigid, un…	“They did get a lot of attention, and they did get ruined (laughter). If they had anything, they got an ingrown toenail, I just put them straight on to the podiatrist. You know, they got very good attention, and they liked that, and it kept them motivated.” (RN J) “If we’d stuck strictly to the contact schedule then I think we’d have struggled to get most of our patients down to target. It’s a tr…
Kyte et al. [2013]	https://doi.org/10.1371/journal.pone.0076625	UK	General	Qualitative Study	To explore the experiences and opinions of research nurses and trialists involved in the collection and inputting of Patient-Reported Outcome (PRO) data	Inconsistency in HRQL Data Collection	Logistical Issues: Variation in privacy levels when completing HRQL questionnaires (e.g., some patients completed them in public waiting areas). Differences in timing of questionnaire completion (before, during, or after clinical appointments). Varying levels of assistance provided by research staff during questionnaire completion. Handling of Missing Data: Differences in whether missing data was…	“If they’re an in-patient… they’ve got time to sit and do it within their space and privacy. Within primary care if you’re in a GP surgery and you’ve got loads of clinics going on… I’d like to give him a private room to go into and say ‘please sit in there, please take your time, please do this’, but it doesn’t happen. Very often they actually will fill them out in the reception area.” (Participa…	Research Nurses
						Dealing with ‘Concerning’ HRQL Data	Recognition and Frequency: ‘Concerning’ data included signs of depression, self-harm risk, or poor mental health reported via HRQL questionnaires or unprompted written comments. Researchers encountered such data sporadically (estimates ranged from 2–5% of responses). Action Taken by Researchers: Some referred patients to their GP or a specialist. Others followed up by phone or arranged additional…	“We do sit there with the patient and just go through it before they leave, just in case [there is] anything they’ve missed out.” (Participant 11, Research Nurse) “I was taught, in my early years of research… you give that form to a patient in an envelope and they complete it and put it in, and you don’t look at it.” (Participant 15, Research Nurse) “If they’ve completed the necessary questions b…
						Researcher Burden	motional and Ethical Burden: Researchers often felt distressed when handling emotionally charged HRQL responses. Some reported taking concerns home and feeling personally affected by participants' struggles. Dual-Role Tension (Researcher vs. Healthcare Practitioner): Many research nurses prioritized patient well-being over strict adherence to trial protocols. Some felt their duty of care as nurse…	“Some of the patients get quite upset, especially when you ask them about anxiety and depression… I have had occasions where patients just burst into tears… it does tend to be quite an emotional thing for them to discuss, really.” (Participant 22, Research Nurse) “It’s almost reinforcing all the problems… you know, ‘is this affecting your finances?’, ‘are you anxious and worried?’ and it’s like, …
						Deficiencies in HRQL Trial Management	Lack of Guidelines for HRQL Data Collection: Limited protocol content addressing HRQL data collection. No clear guidance on how to handle ‘concerning’ HRQL responses. Need for Better Training: Many researchers lacked formal training on HRQL measurement and its significance. Calls for structured training sessions during trial initiation. Limited Information Transfer Between Trial Teams and Researc…	“I don’t think there’s an overall clarity about… using quality of life measures... [if the patient writes] additional information [on their questionnaire], how does that get recorded, how does that get fed back to the team? What happens… if you are concerned about somebody? What’s the process? What level should we get involved? These sorts of issues aren’t really covered anywhere.” (Participant 2…
Kunhunny e Salmon [2017]	https://doi.org/10.1111/jocn.14055	UK	General	Qualitative Study	To examine the perspectives of CRNs in the UK on their professional role identity, in order to inform the professional practice of Clinical Research Nursing.	The Role of Clinical Research Nurses	CRNs as Key Players in Clinical Research Responsibilities of CRNs in Research Importance of CRNs in Maintaining Research Integrity	“Clinical research nursing is nursing practice with an exclusive focus on the care of research participants.” “CRNs have a central role in assuring participant safety, maintenance of informed consent, ensuring the integrity of protocol implementation, the accuracy of data collection, data recording and follow-up.”	CRNs
						The Expansion of Clinical Research Nursing in the UK	Establishment of Clinical Research Networks Growth of Clinical Research Workforce NHS and Governmental Initiatives Supporting CRNs	“In 2004, the UK Clinical Research Collaboration (UKCRC) was formed with the aim of re-establishing the clinical research environment in the UK.” “With the introduction of NIHR in England, NHS Research in Scotland, Northern Ireland Clinical Research Network (NICRN), and Health and Care Research in Wales, an explosion in the numbers of clinical research nurse workforce has taken place in the UK.”
						Challenges in the Professionalization of Clinical Research Nursing	Lack of Standardization in CRN Role and Responsibilities Geographic Variations in Job Descriptions and Titles Ambiguity in Educational and Training Requirements	“Clinical research nursing is a relatively new and emerging discipline.” “Clarity on the professional role, responsibilities, standards, training, and scope of practice that governs CRN practice is still evolving.” “Current pre-registration nursing programmes and general clinical experiences are inadequate in preparing nurses to take on the CRN role and to practice autonomously within the researc…
						International Perspectives on Clinical Research Nursing	Comparison of CRN Roles Across Countries Specialization and Standardization in Different Healthcare Systems The Role of the International Association of Clinical Research Nurses (IACRN)	“The United States has pioneered the promotion of Clinical Research Nursing as a specialty nursing practice by establishing the first CRN professional organization, the International Association of Clinical Research Nurses (IACRN).” “Within the Indian nursing context, the CRN role is defined by significant and far-reaching responsibilities with many nurses taking on the role of principal investig…
						The Professional Identity and Recognition of CRNs	Lack of Career Pathways and Progression Opportunities Recognition as a Specialized Nursing Discipline Conflicts Between Research and Clinical Roles	“CRNs in the UK lack a structured career pathway, and many feel that their roles have expanded without appropriate recognition and reward.” “In the United States, the American Nurses Association has recognized five dimensions of clinical research nursing (clinical practice, study management, human subject protection, care coordination within research participation, contributions to clinical scien…

## Sheet: Editorials
Authors [Year]	Country	Context	Population	Concept
ANA [2016]	USA	NA	CRNs	Maintaining equilibrium between care of the research participant and fidelity to the research protocol. This specialty practice incorporates human subjects protection; care coordination and continuity; contribution to clinicalscience; clinical practice; and study management throughout a variety of professional roles, practice settings, and clinical specialties.
Badalucco & Reed [2011]	USA	Oncology	OTCNs	OTCNs are responsible for the protection and safety of patients enrolled in cancer trials and for AE reporting,
Barlow & Farrar [2013]	USA	NA	CTNs	The CTN plays a multifaceted role as a researcher, manager, clinician, and educator, focusing on collaboration, outcomes evaluation, and evidence-based practice. They are key in ensuring patient safety and rights during clinical trials, with responsibilities varying across titles like research coordinator and clinical research nurse. The CTN is essential in overseeing the safety and impact of dru…
Best [2005]	USA	NA	Research Nurse	Research nurses play a critical role in CTs by identifying and recruiting participants, coordinating study-related activities, and collaborating with investigators to improve enrollment, particularly for underrepresented populations.
Bramley & Reels [2020]	UK	Dentistry	CRNs	Their roles involve participant care, setting up clinical surgeries, managing study files, coordinating communication, and overseeing the recruitment process. They emphasize the importance of organizational skills, effective communication, adherence to protocols, and teamwork.
Brearley [2013]	UK	General	Research Nurse	As participant advocates, research nurses ensure fair treatment, realistic expectations, and thorough understanding during the consent process. They also monitor participants throughout the trial, managing adverse events, life changes, or relocations, always prioritizing the participant's best interests while balancing sponsor demands. This advocacy is a key aspect of the research nurse's role, a…
Brearley [2014]	UK	General	DSRN	evolving role of the diabetes specialist research nurse (DSRN) over the past 20 years and speculates on future developments. Initially, DSRNs spent significant time manually identifying eligible participants from paper health records and interacting closely with patients during their regular visits. With the advent of electronic health records and research registers, the recruitment process has b…
Brioni [2019]	Italy	General	CRNs	The role of CRNs has evolved from data collectors to key research team members, balancing patient care and research protocol adherence. Their responsibilities include patient safety, informed consent maintenance, and research coordination. Despite their crucial role, CRNs face challenges in professional recognition, requiring clearer job descriptions and specialized training programs.
Bueser & Lawan	UK	Cardiology	Research Nurse	Patient care, patient education, patient support and counseling
Cassidy & Macfarlane [1991]	USA	General	Nurses	The role of the nurse in clinical trials is multifaceted, serving as both a patient advocate and a liaison between the patient and the physician or nurse researcher. Nurses are responsible for ensuring that patients understand and comply with the study's protocol, which includes eligibility requirements, treatment regimens, patient evaluations, and data collection schedules. Additionally, nurses …
Catley [2016]	UK	Renal Unit	CRNs	The role of the research nurse is critical in managing, ensuring the safety of, and delivering research trials. Working closely with principal investigators (PIs) and clinical teams, research nurses may also serve as PIs themselves. Their responsibilities include understanding the scientific aspects of their specialty, independently managing studies, ensuring informed consent, and maintaining pat…
Chester et al. [2007]	UK	Diabete Unit	Research Nurse	The research nurse plays a key role in managing and ensuring the safety of clinical trials, often working closely with PIs and clinical teams. They may also serve as PIs, handling study management, informed consent, and patient care. Their expertise in GCPs and patient education enhances care and can reduce hospital admissions and workload for other healthcare professionals.
Coulson & Grange [2012]	UK	General	CRNs	CRN role includes recruiting patients for research studies, coordinating projects, obtaining ethical approvals, screening and obtaining consent from patients, capturing data, conducting follow-ups, and supporting the entire research process. The study identified common challenges, such as isolation, lack of career progression opportunities, and difficulties integrating into clinical teams.
Cousins [2022]	UK	Renal Unit	CRNs	CRNs are therefore involved in the identification of suitable study participants, initial contacts, enrolment, monitoring and follow-up
Croudass [2003]	UK	Oncology	Research Nurse	Responsible in enrollments, patient education
Cubells et al. [2019]	Spain	General	Research Nurse	Research Nurses and Study Coordinators serve as the central pillars of CTs activities, facilitating communication and coordination between various stakeholders, including institutional services, the investigator’s team, sponsors, and patients/families. Their role is crucial in managing the increased complexity and volume of trials, ensuring that trials are delivered on time and meet their targets.
Driver [2013]	USA	Pediatric	CRNs	CRN role includes educating patients about ongoing studies, obtaining informed consent, collaborating with direct care nurses and physicians, collecting data, and conducting follow-up activities. Additionally, the Perinatal CRN is responsible for learning new study procedures, understanding Human Subject Protection policies, adhering to Institutional Review Board protocols, and maintaining good c…
Fish [1997]	USA	General	CRNs	The role of the CRN involves coordinating and managing clinical research studies, including recruiting participants, collecting and analyzing data, and ensuring patient safety. CRNs also contribute to grant writing, publish research findings, and present at conferences. They play a crucial role in bridging patient care with research protocols, ensuring that studies are conducted ethically and eff…
Garcia Rodriguez et al. [2023]	Spain	Oncology	Translational CRNs	The study highlighted the impact of the TORN in managing microbiome studies in colorectal cancer patients. TORN supported 517 patients, with 375 eligible for sample collection. Adherence rates were strong: 72% of QoLN questionnaires were completed (248/337), 87.31% of stool and saliva kits were returned (688/788), and blood samples were successfully collected at all time points. Adherence decline…
Gibbs & Lowton [2012]	UK	General	CRNs	The role of CRN involves coordinating and managing clinical studies, particularly in healthcare settings. They are responsible for tasks such as recruiting participants, obtaining informed consent, administering interventions, and collecting and managing data. CRNs work closely with multidisciplinary teams and ensure that studies are conducted according to protocols and regulations. Experienced C…
Grady [2001]	UK	General	CRNs	CRNs are specialized nurses who ensure the safe implementation of research protocols, balancing patient care with research requirements. They provide essential expertise and education, safeguarding research integrity and patient safety in clinical settings.
Green [2011]	UK	General	CTNs	The role of CTN has evolved from merely collecting data to becoming integral members and often coordinators of CT teams. They manage the trial process, ensure protocol adherence, and act as educators, informers, and advocates for patients. CTNs are responsible for tasks such as patient support, data collection, treatment administration, and monitoring adverse events. They also handle communicatio…
Hagan et al. [2013]	Australia	General	CRNs	The CRN role is multifaceted and varies between trials. Each trial has its own requirements and demands. In this new and developing role many areas covered are protocol development and evaluation, recruitment and consenting of patients in trials, administer- ing radiopharmaceuticals. Trials involve covering one or more sites, often multiple departments and personnel. Meeting the demands of the CR…
Hamer [2015]	UK	General	CRNs	CRNs are now integral in supporting and conducting research as part of standard healthcare practice. They ensure the safe and ethical execution of clinical trials, educate patients about participating in research, and contribute to generating evidence for future clinical practice. CRNs also play a critical role in managing and utilizing healthcare data, emphasizing the importance of maintaining p…
Hardicre [2013]	UK	General	Research Nurse	The training needs analysis based on Dreyfus model reveals a diverse range of knowledge levels across various aspects of research and study management, highlighting key areas where further training is required. For instance, a significant number of participants exhibit limited understanding of how to conduct feasibility assessments and cost studies, with more than half showing low to very low kno…
Hazelton [1991]	USA	Pediatric Oncology	Nurses	The nurse's role in a phase I clinical trial encompasses education, coordination, and advocacy to support patients and families in navigating complex decisions. Nurses provide detailed information about the treatment, its potential benefits and risks, ensuring families fully understand the process. They offer emotional support, educational tools, and address ongoing concerns. As coordinators, nur…
Hemingway & Storey [2013]	UK	Home Care	CRNs	The transition to the Clinical Research Nurse (CRN) role requires significant adaptation, including education on study protocols, good clinical practice standards, and specific skills like pressure ulcer assessment and pain management. CRNs face challenges such as defining role boundaries between clinical care and research responsibilities, ensuring ethical practice, and maintaining objectivity t…
Herzog LeBoeuf & Willenberg [2020]	USA	Oncology	CTNs	Clinical Research Nurses (CRNs) play a vital role in ensuring compliance, ethical standards, and quality care in clinical trials. They manage study coordination, patient enrollment, informed consent, and adherence to Good Clinical Practice (GCP) guidelines. CRNs uphold ethical principles like respect, beneficence, and justice while addressing patient concerns and facilitating informed decisions. …
Hodges, Patterson & Rapp [1990]	USA	Neuroscience	Nurses	Nurses serve as advocates for participants in clinical trials, ensuring their rights and well-being are protected. They are also responsible for data collection, as well as monitoring and managing any adverse effects that may arise during the study.
Holaday & Mills [2004]	USA	Critical Care	Nurses	Nurses in clinical trials play a vital role in ensuring ethical compliance, patient advocacy, and protocol adherence. They educate patients on the experimental nature of treatments, document informed consent, and ensure voluntary participation without pressure. Nurses manage investigational drugs, monitor adverse events, and report significant changes to investigators and regulatory bodies. They …
Huband et al. [2018]	UK	Pulmonary Care	CRNs	NA
Hyland & Moloney [2016]	UK	General	CRNs	CRNs play a crucial role in conducting clinical trials but face role ambiguity, professional isolation, and limited career progression. The study recommends enhanced training, clearer role definition, and structured career pathways to improve their integration and recognition within the healthcare system.
Jones [2015]	UK	General	CRNs	Coordinate and manage clinical trials, ensuring protocol adherence, patient safety, and ethical compliance. They recruit participants, obtain consent, monitor adverse events, and handle study documentation. CRNs act as liaisons between patients, investigators, and sponsors, requiring strong communication and organizational skills. They often engage in direct patient care and develop specialized c…
Ling [1997]	UK	Palliative Care	Research Nurse	Vital role in conducting clinical trials while ensuring ethical integrity and patient-centered care. They manage study design, patient recruitment, data collection, and symptom assessment, while providing education to patients, families, and healthcare teams. Advocacy and effective communication are central, ensuring informed, voluntary participation and addressing ethical challenges like autonom…
Liu & Xiu [2024]	China	General	CRNs	The current training model for Clinical Research Nurses (CRNs) overemphasizes theory, neglects practical skills, and uses outdated evaluation methods. To address these gaps, it is recommended to enhance training with practical operations and case studies, implement dynamic content updates, and adopt multifaceted evaluation frameworks. Emphasis should also be placed on interdisciplinary collaborat…
Mackley et al. [2012]	USA	Pediatric	CRNs	Clinical Research Nurses (CRNs) coordinate care for research participants, perform study-specific procedures, ensure data accuracy, and protect human subjects through informed consent and ethical oversight. They contribute to protocol development, educate healthcare teams, and collaborate with interdisciplinary teams.
McCabe & Lawrence [2007]	USA	General	CRNs	CRNs ensure the safety of research subjects and the integrity of protocols. Changes in U.S. federal funding have dispersed research patients into general care, often leaving undertrained staff nurses to manage them. This risks compromising patient safety and research quality. Advocating for CRN roles and providing staff nurses with basic research training are essential to maintaining standards.
McDermott et al. [2014]	UK	General	CRNs	CRNs play a crucial role in conducting research within the UK’s healthcare framework, supporting evidence-based medicine and fostering advancements in patient care. The role demands specialized knowledge and skills in areas such as research ethics, governance, data management, and emergency scenario handling. The UK Clinical Research Facility (UKCRF) Network Education Group has been pivotal in ad…
McEvoy et al. [2021]	USA	General	Nurses	Nurses play a pivotal role in clinical trials as clinicians, administrators, and researchers. They educate patients, coordinate protocols, and document side effects to optimize care and ensure research integrity. Their contributions are essential to advancing treatment efficacy and improving patient outcomes.
Moro-Tejedor and García-Pozo. [2023]	Spain	General	CRNs	Nurses in clinical trials take on various key roles. The clinical research nurse (EIC) primarily coordinates and manages clinical trials, ensuring adherence to protocols, patient safety, and compliance with regulatory standards.
NA [2000]	NA	Oncology	Nurses	Cordinating the trials, developing standardized treatment orders, managing symptoms, providing patient education and advocacy, facilitating informed consent, and accruing more patients, protocol development
NA [2014]	USA	Pulmonary Care	Nurses	Facilitating informed consent, patient care
NA [2019]	UK	Oncology	CRNs	Patient support and counseling, team management and administrative, eligibility assessment, data management, feasibility of CTs, preparation of monitor visits,
Orris-Dib [2022]	UK	General	Research Nurse	Research nurses are essential to the delivery of clinical trials and act as a vital interface between study sponsors and patient participants. They are involved in the screening, recruitment and follow-up of those taking part in a study. To ensure that the participant has a safe and positive research experience, research nurses must understand and manage their expectations.
Perry [2007]	UK	General	CRNs	CRN bridges patient care and clinical research, managing studies while ensuring ethical and regulatory compliance. Responsibilities include patient recruitment, data collection, and trial coordination within multidisciplinary teams. Experienced CRNs contribute to study design, mentor peers, and advance medical research.
Purdom [2016]	USA	Oncology	CTNs	Provide specialized care for patients in clinical trials, ensuring adherence to protocols while addressing complex medical needs. They coordinate studies, manage data, and collaborate within multidisciplinary teams to support research integrity. CRNs also act as experts and leaders, bridging patient care with study management.
Rickard & Roberts [2008]	Australia	General	CRNs	In recent decades, the emphasis on evidence-based practice has driven a significant increase in research activity, leading to a growing demand for nurses in clinical research roles. In Australia, the number of nurses working in research has risen by 21% over five years, reflecting a broader global trend. The role of the Clinical Research Nurse (CRN) is well established, yet inconsistent terminolo…
Roberts et al. [2016]	UK	General	CRNs	CRNs are integral to the research process, ensuring the delivery of high-quality and effective research while advocating for patient care. They engage directly with patients throughout their research journey, from assessing eligibility for trials to monitoring progress and follow-ups. CRNs also act as communicators, explaining research protocols to patients, liaising with multidisciplinary teams,…

## Sheet: Theses & Dissertations
Authors [Year]	DOI	Country	Context	Study	Aim	Concept	Population
Kampelman [2023]	DOI: 10.12968/bjon.2023.32.4.183	USA	General	Qualitative	To explore the lived experiences, competence, and expectations of CRNs within a midwestern academic medical center, focusing on their roles, education, and self-assessed competence in clinical research settings.	Roles: CRNs frequently balance clinical care with study integrity, ensuring patient safety, accurate data collection, and adherence to research protocols. Competencies: The seven core competencies include managing situations, teaching, diagnostic evaluations, therapeutic interventions, and ensuring research quality. CRNs often rely on prior clinical experiences but report variability in preparedn…	CRN

## Sheet: International Frameworks
Society [Year]	Title	Country	Definition	Framework
Oncology Nursing Society [2016]	Oncology Clinical Trials Nurse Competencies	USA	The oncology clinical trials nurse (OCTN) is a subspecialty nursing role that focuses on the coordination of clinical trials and the management of patients on those trials. The OCTN practices in diverse settings and may be referred to by other job titles such as clinical trials coordinator, clinical research nurse, research nurse coordinator, and protocol coordinator. In some research settings, t…	The Oncology Clinical Trials Nurse (OCTN) embodies a unique intersection between clinical expertise, research coordination, and patient advocacy, bridging the gap between scientific inquiry and compassionate care. The role unfolds within a dynamic landscape where the rigor of clinical research meets the complexities of individual patient journeys. At its core, the OCTN’s work is a delicate balanc…
International Associaton of Clinical Research Nurses	Scope and Standards of Practice: Clinical Research Nursing	USA	Clinical research nursing is the specialized practice of professional nursing focused on maintaining equilibrium between care of the research participant and fidelity to the research protocol. This specialty practice incorporates human subjects protection; care coordination and continuity; contribution to clinical science; clinical practice; and study management throughout a variety of profession…	According to the IACRN Scopes, the CRN framework consists of the following five key domains: Human Subjects Protection Ensuring the safety, autonomy, and ethical rights of research participants. Monitoring the informed consent process to prevent coercion or therapeutic misconception. Upholding federal and global regulations for research ethics and participant protection. Care Coordination and Con…
