# Supplementary material for: Uncovering the Professional Landscape of Clinical Research Nursing: A Scoping Review with Data Mining Approach
Source: Nurs Rep. 2025 Jul 24;15(8):266. doi: 10.3390/nursrep15080266 (PMC12388699; doi:10.3390/nursrep15080266)
Supplement: Supplementary file 1 [file nursrep-15-00266-s001.zip › nursrep-3746308-supplementary/Supplementary File (S4).xlsx]

## Sheet: Foglio1
Competence	Domain (if present)	Reference
Acquire specialist knowledge related to clinical research		Sun et al. [2023]
Acquire pharmacological knowledge related to drug testing		Sun et al. [2023]
Familiar with the fundamentals of medicine and nursing in clinical research specialties		Sun et al. [2023]
Familiar with laws and regulations related to clinical research		Sun et al. [2023]
Acquire basic nursing skills		Sun et al. [2023]
Acquire practical skills during the project implementation		Sun et al. [2023]
Acquire emergency handling skills for emergencies		Sun et al. [2023]
Ability to manage projects		Sun et al. [2023]
Ability to communicate and coordinate		Sun et al. [2023]
Ability to think critically		Sun et al. [2023]
Ability to research and innovate		Sun et al. [2023]
Ability to provide health education		Sun et al. [2023]
Comply with GCP regulations and safeguard the rights of subjects		Sun et al. [2023]
Discretion spirit		Sun et al. [2023]
Teamwork spirit		Sun et al. [2023]
Interpretation of the new version of drug clinical trial quality management specification in 2020		Sun et al. [2023]
Basic pharmacological knowledge related to clinical trials		Sun et al. [2023]
Fundamentals of medicine and nursing for clinical research specialties		Sun et al. [2023]
Basic process of clinical trials		Sun et al. [2023]
Clinical study design and methods in Biostatistics		Sun et al. [2023]
Role responsibilities of the researcher and research team		Sun et al. [2023]
Role responsibilities of the sponsor/CRO		Sun et al. [2023]
Key points of ethical review in clinical trials		Sun et al. [2023]
Interpretation of ethics and laws and regulations related to clinical research		Sun et al. [2023]
Introduction to the main contents of the trial protocol and investigator's manual		Sun et al. [2023]
Partner information protection		Sun et al. [2023]
Subject rights protection		Sun et al. [2023]
Clinical trial necessary documents interpretation		Sun et al. [2023]
Key points of informed consent for subjects		Sun et al. [2023]
Difference and treatment of AE, SAE, SUSAR		Sun et al. [2023]
Common quality issues in clinical trials		Sun et al. [2023]
Compliance in clinical research		Sun et al. [2023]
Audit verification case sharing		Sun et al. [2023]
Practical skills		Sun et al. [2023]
Pre-launch preparation		Sun et al. [2023]
Application and follow-up of various project reviews		Sun et al. [2023]
Project launch		Sun et al. [2023]
Subject recruitment		Sun et al. [2023]
Subjects screening and enrollment		Sun et al. [2023]
Informed consent of the subject		Sun et al. [2023]
Subject entry visit		Sun et al. [2023]
Subject visit management		Sun et al. [2023]
CRF entry		Sun et al. [2023]
Project closure management		Sun et al. [2023]
Nursing skills related to clinical research		Sun et al. [2023]
Emergency treatment of emergencies		Sun et al. [2023]
Competency development		Sun et al. [2023]
Planning and implementation		Sun et al. [2023]
Equipment management		Sun et al. [2023]
Subjects management		Sun et al. [2023]
Trial drug administration		Sun et al. [2023]
Test equipment and reagent management		Sun et al. [2023]
Security management		Sun et al. [2023]
Sample collection and management		Sun et al. [2023]
Clinical study data management		Sun et al. [2023]
Contract and funding management		Sun et al. [2023]
File management		Sun et al. [2023]
Material management		Sun et al. [2023]
Professionalism		Sun et al. [2023]
Clinical research nurse communication methods and techniques		Sun et al. [2023]
Teamwork for clinical research nurses		Sun et al. [2023]
Research capacity expansion		Sun et al. [2023]
Method of selecting topics for scientific research		Sun et al. [2023]
Knowledge of literature search		Sun et al. [2023]
Statistical analysis methods		Sun et al. [2023]
Research paper writing		Sun et al. [2023]
Training methods		Sun et al. [2023]
Confirm the routine equipment maintenance and calibration work of the institution	Facilities management	Ge et al. [2023]
Obtain the annual quality inspection report of common equipment in time	Facilities management	Ge et al. [2023]
Confirm whether the equipment required for project implementation is complete	Facilities management	Ge et al. [2023]
Confirm with PI and the sponsor whether additional equipment is required according to the project requirements	Facilities management	Ge et al. [2023]
Manage the project-specific equipment provided by the sponsor according to the hospital regulations	Facilities management	Ge et al. [2023]
Return the special equipment provided by the sponsor	Facilities management	Ge et al. [2023]
Complete training on laws and regulations related to clinical research	Training and Education	Ge et al. [2023]
Understand clinical research methods and basic knowledge of Statistics	Training and Education	Ge et al. [2023]
Gain insights into the basic knowledge of disease medicine related to clinical research	Training and Education	Ge et al. [2023]
Have communication, foreign language, and computer skills	Training and Education	Ge et al. [2023]
Improve the necessary nursing professional knowledge and skills for clinical research	Training and Education	Ge et al. [2023]
Project training (e.g., program and SOP)	Training and Education	Ge et al. [2023]
Engage in a wide variety of research meetings, master clinical research requirements, and follow-up research progress	Project planning and implementation	Ge et al. [2023]
Assist PI in formulating/reviewing research protocol, informed consent, CRF, and other documents	Project planning and implementation	Ge et al. [2023]
Project initiation application and follow-up	Project planning and implementation	Ge et al. [2023]
Ethics committee review application and follow-up	Project planning and implementation	Ge et al. [2023]
Human genetic resources application and follow-up	Project planning and implementation	Ge et al. [2023]
Contract review application and follow-up	Project planning and implementation	Ge et al. [2023]
Assist investigator to organize research teams according to project needs	Project planning and implementation	Ge et al. [2023]
Work coordination and application of relevant departments in the research center (e.g., pathology examination imaging and pharmacy)	Project planning and implementation	Ge et al. [2023]
Assist in preparing, organizing, and holding kick-off meetings	Project planning and implementation	Ge et al. [2023]
Confirm that the members of the research team have been trained and authorized	Project planning and implementation	Ge et al. [2023]
Contrive and continuously optimize the project implementation process	Project planning and implementation	Ge et al. [2023]
Develop and continuously optimize worksheets	Project planning and implementation	Ge et al. [2023]
Assist the research team in discussing drug combinations and treatment plans	Project planning and implementation	Ge et al. [2023]
Record and report the scheme violations and continuously optimize the implementation process	Project planning and implementation	Ge et al. [2023]
Submission of annual reports	Project planning and implementation	Ge et al. [2023]
Submission of protocol and revision of informed consent	Project planning and implementation	Ge et al. [2023]
Review/submit CRF, drug test report, IB, and other project-related documents	Project planning and implementation	Ge et al. [2023]
Assist in the recruitment of subjects	Subject management	Ge et al. [2023]
Assist in screening subjects	Subject management	Ge et al. [2023]
Informed consent in the scope of professional qualification	Subject management	Ge et al. [2023]
Check the eligibility of subjects	Subject management	Ge et al. [2023]
Complete the randomization/enrollment procedure of subjects	Subject management	Ge et al. [2023]
Appointment and arrangement of visit procedures (e.g., examination, treatment, and follow-up of subjects)	Subject management	Ge et al. [2023]
Offsite communication and follow-up via telephone or other means of communication	Subject management	Ge et al. [2023]
Tracking and recording of combined treatment and medication of subjects in the study period	Subject management	Ge et al. [2023]
Carefully observe the tracking and recording of the subjects' condition changes	Subject management	Ge et al. [2023]
Survival follow-up	Subject management	Ge et al. [2023]
Instruct subjects to comply with the protocol for follow-up	Subject education	Ge et al. [2023]
Instruct the subjects to use the trial drug	Subject education	Ge et al. [2023]
Educate the subjects on prohibited drugs and treatment	Subject education	Ge et al. [2023]
Instruct the subjects about diet, exercise, and other disease-related knowledge	Subject education	Ge et al. [2023]
Instruct the subjects to use the relevant equipment for the test	Subject education	Ge et al. [2023]
Instruct subjects to complete diaries and questionnaires	Subject education	Ge et al. [2023]
Finding and observing adverse events of subjects	Safety monitoring	Ge et al. [2023]
Assist in collecting, reporting, tracking, and recording security incidents	Safety monitoring	Ge et al. [2023]
Assist researchers in coping with adverse events	Safety monitoring	Ge et al. [2023]
Provide adverse event nursing guidance and education to subjects	Safety monitoring	Ge et al. [2023]
Timely report SAE	Safety monitoring	Ge et al. [2023]
Timely submission of SUSAR to ethics committee	Safety monitoring	Ge et al. [2023]
Assist in the management of the central pharmacy/satellite pharmacy of the experimental institution	Drug management	Ge et al. [2023]
Ensure that the storage environment of the test drug meets the requirements	Drug management	Ge et al. [2023]
Receipt, storage, distribution, and return/destruction of investigational drugs	Drug management	Ge et al. [2023]
Receiving, configuration, and use of investigational drugs	Drug management	Ge et al. [2023]
Storage of investigational drugs in clinical departments, warehousing registration, and return	Drug management	Ge et al. [2023]
Drug dose calculation and verification	Drug management	Ge et al. [2023]
Instruct subjects to fill in medication records	Drug management	Ge et al. [2023]
Medication compliance management	Drug management	Ge et al. [2023]
Train the executors of the investigational drug (dispensing and injection) according to the program	Drug management	Ge et al. [2023]
Collect drug test reports	Drug management	Ge et al. [2023]
Timely replenish the inventory of investigational drugs in the validity period	Drug management	Ge et al. [2023]
Ensure that the storage environment of investigational devices/reagents meets the requirements	Investigational device management	Ge et al. [2023]
Receive, manage, and return investigational devices/reagents according to hospital management requirements	Investigational device management	Ge et al. [2023]
Requisition and use of investigational devices	Investigational device management	Ge et al. [2023]
Receive training on the use of investigational devices/reagents	Investigational device management	Ge et al. [2023]
Inventory management, stock replenishment application, and warehouse in and warehouse out registration	Investigational device management	Ge et al. [2023]
Counting, destruction, recycling, and recording of test reagents	Investigational device management	Ge et al. [2023]
Develop sample management process	Sample management	Ge et al. [2023]
Receiving, checking, using, and warehousing management of sample-related consumables	Sample management	Ge et al. [2023]
Sample collection/collection, processing, storage, transfer, and warehousing registration	Sample management	Ge et al. [2023]
Records of sample management process	Sample management	Ge et al. [2023]
Discuss and confirm the source data file of the research project with the researchers	Data management	Ge et al. [2023]
Issue, recover, and save diary cards and questionnaires	Data management	Ge et al. [2023]
Fill out the CRF	Data management	Ge et al. [2023]
Answer data queries	Data management	Ge et al. [2023]
Research-related data copy and transmission	Data management	Ge et al. [2023]
Complete first level quality control	Data management	Ge et al. [2023]
Ensure data authenticity, logic, and other quality management work	Data management	Ge et al. [2023]
Project budget	Contracts and funds	Ge et al. [2023]
Contract review, submission, and signing	Contracts and funds	Ge et al. [2023]
Fund injection and expenditure management	Contracts and funds	Ge et al. [2023]
Reimbursement and management of subjects' related expenses	Contracts and funds	Ge et al. [2023]
Collect and save bills related to project funds	Contracts and funds	Ge et al. [2023]
Accounting of project funds	Contracts and funds	Ge et al. [2023]
Confirm essential document management requirements	Regulation	Ge et al. [2023]
Investigator folder preparation	Regulation	Ge et al. [2023]
Collect, save, maintain, and update research process documents, and original data documents	Regulation	Ge et al. [2023]
Filing and return of research documents	Regulation	Ge et al. [2023]
Management of project-related materials (e.g., document supplies and consumables)	Material handling	Ge et al. [2023]
Confirm and supplement corresponding materials with the sponsor in accordance with the research requirements	Material handling	Ge et al. [2023]
Manage materials according to hospital regulations, report registration, as well as use records	Material handling	Ge et al. [2023]
Regularly check inventory and effectiveness and timely replenish	Material handling	Ge et al. [2023]
Timely liquidation and return of relevant materials.	Material handling	Ge et al. [2023]
Coordinate and communicate with institutional offices and ethics committees	Communication and coordination	Ge et al. [2023]
Coordinate and communicate with relevant departments within the institution (pharmacy, finance, information, inspection, and other medical technology departments)	Communication and coordination	Ge et al. [2023]
Coordination and communication with the research team	Communication and coordination	Ge et al. [2023]
Be responsible for coordinating and communicating with the sponsor and contract research organization	Communication and coordination	Ge et al. [2023]
Coordination and communication of supervision, inspection, internal inspection, and verification	Communication and coordination	Ge et al. [2023]
Find and deal with operation problems in time	Communication and coordination	Ge et al. [2023]
Evaluate the operation process and improvement of the test institution (system construction)	Communication and coordination	Ge et al. [2023]
Research-related nursing physical examination, treatment, medication, and care	Research related caregiving	Ge et al. [2023]
Condition observation and psychological care	Research related caregiving	Ge et al. [2023]
Health education for patients and their families related to diseases and research	Research related caregiving	Ge et al. [2023]
First aid care	Research related caregiving	Ge et al. [2023]
Research ward nursing	Research related caregiving	Ge et al. [2023]
Basic knowledge of medicine and nursing	Medical care and statistics	Ge et al. [2023]
Guidelines for diagnosis and treatment of various diseases	Medical care and statistics	Ge et al. [2023]
Research design and methods	Medical care and statistics	Ge et al. [2023]
Clinical research data management	Medical care and statistics	Ge et al. [2023]
Basis of biostatistics	Medical care and statistics	Ge et al. [2023]
Regulations on the administration of drug clinical trial institutions	Subject protection	Ge et al. [2023]
Code for quality management of clinical trials of medical devices	Subject protection	Ge et al. [2023]
Code for quality management of drug clinical trials	Subject protection	Ge et al. [2023]
Measures for ethical review of biomedical research involving human beings	Subject protection	Ge et al. [2023]
Measures for the administration of drug registration	Subject protection	Ge et al. [2023]
Regulations of the People's Republic of China on the administration of human genetic resources	Subject protection	Ge et al. [2023]
Management measures for conditions and filing of medical device clinical trial institutions	Subject protection	Ge et al. [2023]
Drug Administration Law	Subject protection	Ge et al. [2023]
Administrative measures for registration of in vitro diagnostic reagents	Subject protection	Ge et al. [2023]
Declaration of Helsinki	Subject protection	Ge et al. [2023]
Facilities management	Research management expertise	Ge et al. [2023]
Planning and implementation	Research management expertise	Ge et al. [2023]
Subject management	Research management expertise	Ge et al. [2023]
Subject education	Research management expertise	Ge et al. [2023]
Safety monitoring	Research management expertise	Ge et al. [2023]
Investigational drug management	Research management expertise	Ge et al. [2023]
Management of investigational devices and reagents	Research management expertise	Ge et al. [2023]
Sample collection and management	Research management expertise	Ge et al. [2023]
Data management	Research management expertise	Ge et al. [2023]
Contract and fund management	Research management expertise	Ge et al. [2023]
Essential documents	Research management expertise	Ge et al. [2023]
Material management	Research management expertise	Ge et al. [2023]
Communication and coordination	Research management expertise	Ge et al. [2023]
Research-related caregiving	Research management expertise	Ge et al. [2023]
Start basic work	Practical skills (project implementation)	Ge et al. [2023]
Various review applications and follow-up of the project	Practical skills (project implementation)	Ge et al. [2023]
Project start-up work	Practical skills (project implementation)	Ge et al. [2023]
Subject recruitment practice	Practical skills (project implementation)	Ge et al. [2023]
Subject screening and informed consent	Practical skills (project implementation)	Ge et al. [2023]
Enrollment visit of subjects	Practical skills (project implementation)	Ge et al. [2023]
Subject visit management	Practical skills (project implementation)	Ge et al. [2023]
Close-out management	Practical skills (project implementation)	Ge et al. [2023]
CRF entry	Practical skills (project implementation)	Ge et al. [2023]
Nursing skills related to clinical research	Practical skills (project implementation)	Ge et al. [2023]
Communication and coordination ability	Professional quality	Ge et al. [2023]
Planning, organization and management ability	Professional quality	Ge et al. [2023]
Educational ability	Professional quality	Ge et al. [2023]
Critical thinking	Professional quality	Ge et al. [2023]
Cautious independence spirit	Professional quality	Ge et al. [2023]
Continuous learning ability	Professional quality	Ge et al. [2023]
Teamwork spirit	Professional quality	Ge et al. [2023]
Belmont Report	Ethics	Hao et al.[2022]
Definitions of research integrity, research misconduct, clinical equipoise (taking into account ethical safety and research operation)	Ethics	Hao et al.[2022]
National laws and regulations, GCP	Ethics	Hao et al.[2022]
Conflict of interest regulatory systems and policies (e.g., investigators must declare possession of a certain number of sponsor shares and make an impartial commitment if necessary)	Ethics	Hao et al.[2022]
Perform clinical trials duties in accordance with standards of nursing practice and the Code of Ethics	Ethics	Hao et al.[2022]
Ensure that members of vulnerable and other special needs populations enrolled in clinical trials are identified and that their rights are addressed	Ethics	Hao et al.[2022]
Discuss any queries in the source data with the PI/sub-I	Ethics	Hao et al.[2022]
Clinical trial study designs, clinical trial protocol	Protocol compliance	Hao et al.[2022]
Roles and responsibilities of the study team	Protocol compliance	Hao et al.[2022]
International Air Transport Association requirements for shipping and receiving biologic specimens	Protocol compliance	Hao et al.[2022]
Institutional policies and procedures for human subject protection and clinical research: event reporting to hospital ethics, hospital ethics, and institutional management system	Protocol compliance	Hao et al.[2022]
Privacy and confidentiality	Protocol compliance	Hao et al.[2022]
Institutional and sponsor policies for shipping and receiving experimental agents and drug accountability process	Protocol compliance	Hao et al.[2022]
Institutional policies related to protocol feasibility	Protocol compliance	Hao et al.[2022]
Requirements related to registration and results reporting for clinical trials by health authorities	Protocol compliance	Hao et al.[2022]
Drug development process	Protocol compliance	Hao et al.[2022]
Corrective & prevention action plan	Protocol compliance	Hao et al.[2022]
Identify the primary and secondary objectives, and endpoints	Protocol compliance	Hao et al.[2022]
Contribute to discussions regarding feasibility of protocol implementation and give suggestions	Protocol compliance	Hao et al.[2022]
Assist in developing protocol-specific process in the site	Protocol compliance	Hao et al.[2022]
Historical perspectives of ethical research and informed consent	Informed consent	Hao et al.[2022]
Laws, regulations, and guidelines related to informed consent for non-Chinese subjects and volunteer subjects	Informed consent	Hao et al.[2022]
Elements of an informed consent document	Informed consent	Hao et al.[2022]
Key points for informed consent of pediatric subjects	Informed consent	Hao et al.[2022]
Difference between clinical care and clinical research: therapeutic misestimation and therapeutic misinterpretation	Informed consent	Hao et al.[2022]
Requirements for medical record documentation related to the informed consent process	Informed consent	Hao et al.[2022]
Informed consent under special circumstances (such as subjects with critical coma, under-age children or telephone informed consent for low-risk studies, etc.)	Informed consent	Hao et al.[2022]
Requirements related to the Health Insurance Portability and Accountability Act (HIPAA) in clinical research	Informed consent	Hao et al.[2022]
Difference between capacity and competency for informed consent	Informed consent	Hao et al.[2022]
Evidence-based practices for evaluation of literacy, cognitive capacity, language barriers, and distress	Informed consent	Hao et al.[2022]
Identify and intervene to address facilitators and barriers to effective informed consent process (e.g., literacy, capacity, language, distress, therapeutic misconception)	Informed consent	Hao et al.[2022]
Collaborate with the investigator to ensure that the informed consent process is adequately performed and documented	Informed consent	Hao et al.[2022]
Help subjects understand optional correlative studies (e.g., biospecimens, quality of life, patient-reported outcomes collections, etc.)	Informed consent	Hao et al.[2022]
Factors affecting recruitment and retention to clinical trials (demographic factors, underserved populations, institutional, healthcare and insurance system influences)	Recruitment and Retention	Hao et al.[2022]
Components of a recruitment and retention plan	Recruitment and Retention	Hao et al.[2022]
Clinical trial registry	Recruitment and Retention	Hao et al.[2022]
Targeted therapy impact on screening and recruitment	Recruitment and Retention	Hao et al.[2022]
Cultural impact on screening and recruitment	Recruitment and Retention	Hao et al.[2022]
CRN responsibilities in recruitment and retention	Recruitment and Retention	Hao et al.[2022]
Apply recruitment strategies to promote timely accrual and help complete the study as planned	Recruitment and Retention	Hao et al.[2022]
Develop relationships and communication pathways with study physician, ancillary departments, and other relevant staff to expedite subject enrollment and reduce dropout	Recruitment and Retention	Hao et al.[2022]
Disease-related knowledge, including biology, disease stage, treatment, and symptom management	Subject management	Hao et al.[2022]
Structure and content of study protocol	Subject management	Hao et al.[2022]
Common Terminology Criteria for Adverse Events (CTCAE)	Subject management	Hao et al.[2022]
Patient reported outcomes (PROs): PRO-CTCAE, quality of life assessment	Subject management	Hao et al.[2022]
Response Evaluation Criteria in Solid Tumors (RECIST)	Subject management	Hao et al.[2022]
Investigator's brochure, investigational new drug safety reports	Subject management	Hao et al.[2022]
Rules and regulations related to the collection and processing of biological samples	Subject management	Hao et al.[2022]
Ensure timely and accurate completion of protocol-related visits, examinations, sample collection, questionnaire completion, etc.	Subject management	Hao et al.[2022]
Assess adverse events and ensure evidence-based symptom management as permitted by the protocol	Subject management	Hao et al.[2022]
Collaborate with the investigator to determine if any treatment schedule or drug dose modification is necessary and communicate findings to the study team/sponsor	Subject management	Hao et al.[2022]
Educate the subject and family on protocol compliance, clinical condition and/or disease process	Subject management	Hao et al.[2022]
Definitions of source documents and essential documents	Documentation management	Hao et al.[2022]
Study binder	Documentation management	Hao et al.[2022]
Institution’s electronic medical records	Documentation management	Hao et al.[2022]
National and local requirements for medical record retention	Documentation management	Hao et al.[2022]
Obtain and document all legal medical records and laboratory data for all subjects as required	Documentation management	Hao et al.[2022]
Educate other study team members and clinical staff regarding appropriate and accurate source documentation for subjects	Documentation management	Hao et al.[2022]
Evaluate documentation for discrepancies between source data and records and faithfully record the evaluation results, so as to ensure the consistency	Documentation management	Hao et al.[2022]
Definitions: data management plan, clinical data management system, clinical trial management system, remote data capture, quality control, quality assurance, quality improvement, source document, data query, data sharing	Data management	Hao et al.[2022]
Basic computer skills	Data management	Hao et al.[2022]
Sponsor's electronic data capture (EDC) system	Data management	Hao et al.[2022]
Case report form (CRF) purpose, improvement, and relationship to protocol	Data management	Hao et al.[2022]
Components of a protocol-specific data management plan	Data management	Hao et al.[2022]
Protocol-specific data submission requirements	Data management	Hao et al.[2022]
Requirements for modifying paper CRFs	Data management	Hao et al.[2022]
Understand and adhere to the data management plan for each clinical trial	Data management	Hao et al.[2022]
Ensure that relevant data from source documents are abstracted and recorded on the CRFs, and all data can be verified within the source documents	Data management	Hao et al.[2022]
Protect the privacy of subjects and confidentiality of study data	Data management	Hao et al.[2022]
Timely respond to the query from EDC, and conduct QC for the validity of data when necessary	Data management	Hao et al.[2022]
Understand the data management plan and assist the principal investigator to improve the plan if necessary	Data management	Hao et al.[2022]
Coverage analysis – Routine care versus research-specific costs	Financial stewardship	Hao et al.[2022]
Budget management: components of a study budget, site resources	Financial stewardship	Hao et al.[2022]
Site billing process: key players for clinical trial billing compliance, CTN’s role in billing	Financial stewardship	Hao et al.[2022]
Site subject reimbursement process	Financial stewardship	Hao et al.[2022]
Impact of national laws on clinical trial insurance coverage	Financial stewardship	Hao et al.[2022]
Collect and sort study-related bills	Financial stewardship	Hao et al.[2022]
Ensure that stipends to subjects are paid as described in the ICFs	Financial stewardship	Hao et al.[2022]
Provide evidence for study-related reimbursement and payment reconciliation	Financial stewardship	Hao et al.[2022]
Site culture, structure, vision, and mission	Leadership	Hao et al.[2022]
Qualities of an effective team and project manager	Leadership	Hao et al.[2022]
Evidence-based practice and levels of evidence	Leadership	Hao et al.[2022]
Continuously and actively improve the knowledge and skills as a professional CRN	Leadership	Hao et al.[2022]
Utilize strong communication and collaboration skills with the clinical study team	Leadership	Hao et al.[2022]
Pursue opportunities to participate in local or national research-related activities (e.g., professional nursing and/or research organizations, institutional committees)	Leadership	Hao et al.[2022]
Articulate the values of research and its application relative to the healthcare setting, research protocol, and practice	Contribution to Science	Hao et al.[2022]
Collaborate with scientists to investigate research questions	Contribution to Science	Hao et al.[2022]
Use current evidence-based nursing knowledge, including research findings, to guide practice within parameters of the research protocol	Contribution to Science	Hao et al.[2022]
Author Journal Articles		Barlow & Farrar [2013]
Assess Adverse Events		Barlow & Farrar [2013]
Chair Research Meetings		Barlow & Farrar [2013]
Assess Patient		Barlow & Farrar [2013]
Contracts & Negotiations		Barlow & Farrar [2013]
Assess Serious Adverse Events		Barlow & Farrar [2013]
Design Data Collection Tools		Barlow & Farrar [2013]
Clinical Educator		Barlow & Farrar [2013]
Design Databases		Barlow & Farrar [2013]
Collect Study Data		Barlow & Farrar [2013]
Develop Protocols		Barlow & Farrar [2013]
Database Entry		Barlow & Farrar [2013]
Manage Research Budgets		Barlow & Farrar [2013]
Liaison with Health Care Team		Barlow & Farrar [2013]
Prepare Ethics Submissions		Barlow & Farrar [2013]
Literature Review		Barlow & Farrar [2013]
Prepare Grant Submissions		Barlow & Farrar [2013]
Obtain and Prepare Laboratory Submissions		Barlow & Farrar [2013]
Prepare Minutes/Agenda for Meetings		Barlow & Farrar [2013]
Obtain Informed Consent		Barlow & Farrar [2013]
Present Results		Barlow & Farrar [2013]
Perform Study Related Procedures		Barlow & Farrar [2013]
Protocol Review for Feasibility		Barlow & Farrar [2013]
Provide Patient/Family Education & Support		Barlow & Farrar [2013]
Report to Internal Review Boards		Barlow & Farrar [2013]
Provide Research Advice to Peers		Barlow & Farrar [2013]
Statistical Analyses		Barlow & Farrar [2013]
Quality Improvement		Barlow & Farrar [2013]
Importance of Clinical Trial Research		Burnett et al. [2016]
Health Care Professionals' Role in Clinical Trial Participation		Burnett et al. [2016]
Study Management		Burnett et al. [2016]
Research Protocols		Burnett et al. [2016]
Addressing Clinical Trial Disparities and Barriers		Burnett et al. [2016]
Informed Consent		Burnett et al. [2016]
Advancing Cancer Care Through Research		Burnett et al. [2016]
Facilitate the education of the interdisciplinary team on study requirements.	Care Coordination and Continuity	Castro et al. [2011]
Collaborate with the interdisciplinary team to create and communicate a plan of care that allows for safe and effective collection of clinical research data.	Care Coordination and Continuity	Castro et al. [2011]
Coordinate research participant study visits.	Care Coordination and Continuity	Castro et al. [2011]
Provide nursing leadership within the interdisciplinary team.	Care Coordination and Continuity	Castro et al. [2011]
Coordinate interdisciplinary meetings and activities in the context of a study.	Care Coordination and Continuity	Castro et al. [2011]
Coordinate referrals to appropriate interdisciplinary services outside the immediate research team.	Care Coordination and Continuity	Castro et al. [2011]
Communicate the impact of study procedures on the research participant.	Care Coordination and Continuity	Castro et al. [2011]
Provide nursing expertise to community-based healthcare personnel related to study participation.	Care Coordination and Continuity	Castro et al. [2011]
Facilitate research participant inquiries and concerns.	Care Coordination and Continuity	Castro et al. [2011]
Provide indirect nursing care, such as participation in clinical, unit, and/or protocol rounds, and scheduling study-related tests, in the context of research participation.	Care Coordination and Continuity	Castro et al. [2011]
Provide direct nursing care to research participants, such as interacting with research participants to provide nursing care, administering research interventions, and collecting specimens.	Clinical Practice	Castro et al. [2011]
Provide teaching to research participants and their families regarding study participation, the participant’s current clinical condition, and/or the disease process.	Clinical Practice	Castro et al. [2011]
Monitor the research participant and report potential adverse events to a member of the research team.	Clinical Practice	Castro et al. [2011]
Record research data, including documenting vital signs, administering research compounds, and noting participant responses, in approved source documents such as the medical record or data collection sheet.	Clinical Practice	Castro et al. [2011]
Disseminate clinical expertise and best practices related to clinical research through presentations, publications, and interactions with nursing colleagues.	Contributing to Science	Castro et al. [2011]
Serve as an expert in a specialty area, such as a grant reviewer, editorial board member, or presenter.	Contributing to Science	Castro et al. [2011]
Participate in the query and analysis of research data.	Contributing to Science	Castro et al. [2011]
Generate practice questions as a result of a new study procedure or intervention.	Contributing to Science	Castro et al. [2011]
Collaborate with the interdisciplinary team to develop innovations in care delivery that have the potential to improve patient outcomes and accuracy of data collection.	Contributing to Science	Castro et al. [2011]
Identify questions appropriate for clinical nursing research as a result of study team participation.	Contributing to Science	Castro et al. [2011]
Mentor junior staff and students participating as members of the research team.	Contributing to Science	Castro et al. [2011]
Perform secondary data analysis to contribute to the development of new ideas.	Contributing to Science	Castro et al. [2011]
Serve as a resource to new investigators.	Contributing to Science	Castro et al. [2011]
Facilitate the initial and ongoing informed consent or assent process.	Human subject protection	Castro et al. [2011]
Support the research participant in defining their reasons and goals for participating in a study.	Human subject protection	Castro et al. [2011]
Collaborate with the interdisciplinary team to address ethical conflicts.	Human subject protection	Castro et al. [2011]
Coordinate research activities to minimize subject risk.	Human subject protection	Castro et al. [2011]
Serve as an institutional review board member.	Human subject protection	Castro et al. [2011]
Manage potential ethical and financial conflicts of interest for oneself.	Human subject protection	Castro et al. [2011]
Participate in study development.	Study management	Castro et al. [2011]
Participate in research participant recruitment.	Study management	Castro et al. [2011]
Participate in screening potential research participants for eligibility.	Study management	Castro et al. [2011]
Coordinate and facilitate the collection of research specimens.	Study management	Castro et al. [2011]
Develop study-specific materials for research participant education.	Study management	Castro et al. [2011]
Perform quality assurance activities to ensure data integrity.	Study management	Castro et al. [2011]
Participate in the preparation of reports for appropriate regulatory and monitoring bodies or boards.	Study management	Castro et al. [2011]
Facilitate accurate communication among research sites.	Study management	Castro et al. [2011]
Facilitate communication within the research team.	Study management	Castro et al. [2011]
Contribute to the development of case report forms.	Study management	Castro et al. [2011]
Participate in the setup of a study-specific database.	Study management	Castro et al. [2011]
Comply with International Conference on Harmonisation Guideline for Good Clinical Practice.	Study management	Castro et al. [2011]
Collect data on research participants based on study endpoints.	Study management	Castro et al. [2011]
Facilitate scheduling and coordination of study procedures.	Study management	Castro et al. [2011]
Provide nursing expertise to the research team during study development and implementation.	Study management	Castro et al. [2011]
Protect research participant data in accordance with regulatory requirements.	Study management	Castro et al. [2011]
Participate in site visits and/or audits.	Study management	Castro et al. [2011]
Support study grant and budget development.	Study management	Castro et al. [2011]
Oversee human resources related to the research process.	Study management	Castro et al. [2011]
Record data on approved study documents, such as case report forms and research or study databases.	Study management	Castro et al. [2011]
Facilitate processing and handling, including storage and shipping, of research specimens.	Study management	Castro et al. [2011]
Identify clinical care implications during study development, such as staff competencies and resources, and equipment.	Study management	Castro et al. [2011]
Participate in the identification and reporting of research trends.	Study management	Castro et al. [2011]
Participation in pre-trial meetings	Participant protection	Chi Yin et al. [2015]
In-depth understanding of the trial protocol	Participant protection	Chi Yin et al. [2015]
Communication with trial leaders and involved organizations	Participant protection	Chi Yin et al. [2015]
Selection and screening of eligible participants	Participant protection	Chi Yin et al. [2015]
Ensuring participant safety and rights	Participant protection	Chi Yin et al. [2015]
Adherence to ethical standards and regulations	Participant protection	Chi Yin et al. [2015]
Management of informed consent collection	Participant protection	Chi Yin et al. [2015]
Monitoring of adverse events during the trial	Participant protection	Chi Yin et al. [2015]
Organization of necessary clinical tests for participants	Clinical care of participants	Chi Yin et al. [2015]
Administration of treatments according to the trial protocol	Clinical care of participants	Chi Yin et al. [2015]
Management of adverse reactions and necessary blood draws	Clinical care of participants	Chi Yin et al. [2015]
Education of participants and clinical staff on the correct use of experimental drugs	Clinical care of participants	Chi Yin et al. [2015]
Continuous monitoring of side effects and adverse events	Clinical care of participants	Chi Yin et al. [2015]
Collection and accurate coding of clinical data	Research coordination and management	Chi Yin et al. [2015]
Verification of the proper storage of experimental materials	Research coordination and management	Chi Yin et al. [2015]
Participation in the management and review of professional standards	Research coordination and management	Chi Yin et al. [2015]
Preparation of documentation for audits and inspections	Research coordination and management	Chi Yin et al. [2015]
Participation in the design of the research protocol	Advanced nursing functions	Chi Yin et al. [2015]
Assessment of the feasibility of the research plan	Advanced nursing functions	Chi Yin et al. [2015]
Collaboration with academic research teams	Advanced nursing functions	Chi Yin et al. [2015]
Participation in budget planning	Advanced nursing functions	Chi Yin et al. [2015]
Involvement in the publication of research results	Advanced nursing functions	Chi Yin et al. [2015]
Regulatory and ethical compliance.		Kampelman [2023]
Patient care tailored to research protocols.		Kampelman [2023]
Critical thinking and problem-solving.		Kampelman [2023]
Effective communication with participants, investigators, and sponsors.		Kampelman [2023]
Understanding national, European, and international legislation regarding clinical trials.	Legal and Regulatory Knowledge:	Liptrott et al. [2009]
Familiarity with local clinical practice guidelines and trial management protocols.	Legal and Regulatory Knowledge:	Liptrott et al. [2009]
Development and review of research protocols.	Clinical Trial Design and Management:	Liptrott et al. [2009]
Feasibility assessment and planning of clinical trials.	Clinical Trial Design and Management:	Liptrott et al. [2009]
Day-to-day management of trials, including monitoring and reporting of serious and non-serious adverse events.	Clinical Trial Design and Management:	Liptrott et al. [2009]
Effective teamwork with multidisciplinary groups.	Multidisciplinary Collaboration:	Liptrott et al. [2009]
Coordination with clinical departments (e.g., pathology, imaging, outpatient services).	Multidisciplinary Collaboration:	Liptrott et al. [2009]
Addressing challenges related to trial execution and management.	Problem-Solving Skills:	Liptrott et al. [2009]
Management of informed consent processes.	Ethical and Legal Patient Support:	Liptrott et al. [2009]
Ensuring ethical compliance and patient autonomy throughout the trial.	Ethical and Legal Patient Support:	Liptrott et al. [2009]
Specialized understanding of haemato-oncology and related treatments.	Advanced Clinical Knowledge:	Liptrott et al. [2009]
Ability to integrate evidence-based practices into patient care.	Advanced Clinical Knowledge:	Liptrott et al. [2009]
Self-assessment and documentation of professional growth through portfolios.	Competency Assessment and Portfolio Development:	Liptrott et al. [2009]
Reflection on strengths, weaknesses, and areas for further development.	Competency Assessment and Portfolio Development:	Liptrott et al. [2009]
Application of critical thinking to complex issues in clinical trial management and patient care.	Critical and Analytical Thinking:	Liptrott et al. [2009]
Identify requirements of various clinical trial types and phases.	Protocol compliance	Lubejko et al. [2011]
Adhere to regulations, guidance, and policies affecting research at all levels.	Protocol compliance	Lubejko et al. [2011]
Promote compliance with sponsor-specific processes and procedures.	Protocol compliance	Lubejko et al. [2011]
Ensure confidentiality of patient, protocol, and scientific data.	Protocol compliance	Lubejko et al. [2011]
Assess protocol feasibility based on institutional capabilities.	Protocol compliance	Lubejko et al. [2011]
Comply with International Air Transport Association policies for biological specimen handling.	Protocol compliance	Lubejko et al. [2011]
Maintain patient participation through appropriate procedures.	Protocol compliance	Lubejko et al. [2011]
Identify and communicate with the institutional review board (IRB) of record.	Protocol compliance	Lubejko et al. [2011]
Provide timely communication to IRB as required.	Protocol compliance	Lubejko et al. [2011]
Prepare for scheduled and unscheduled audits and monitor visits.	Protocol compliance	Lubejko et al. [2011]
Ensure data validity by accurate documentation and reporting of adverse events.	Protocol compliance	Lubejko et al. [2011]
Ensure proper use and accountability for investigational drugs or devices.	Protocol compliance	Lubejko et al. [2011]
Ensure compliance with informed consent requirements.	Informed consent	Lubejko et al. [2011]
Educate patients about the trial and significant updates during the study.	Informed consent	Lubejko et al. [2011]
Address barriers to effective consent discussions and implement solutions.	Informed consent	Lubejko et al. [2011]
Collaborate to confirm study eligibility.	Management of clinical trial patients	Lubejko et al. [2011]
Adhere to protocol schedules and requirements.	Management of clinical trial patients	Lubejko et al. [2011]
Schedule procedures for assessing adverse events and disease response.	Management of clinical trial patients	Lubejko et al. [2011]
Ensure completion of correlative study components.	Management of clinical trial patients	Lubejko et al. [2011]
Assess and manage symptoms while maintaining trial adherence.	Management of clinical trial patients	Lubejko et al. [2011]
Document and report adverse events per regulations.	Management of clinical trial patients	Lubejko et al. [2011]
Use clinical judgment to assess dose-limiting toxicities and communicate findings.	Management of clinical trial patients	Lubejko et al. [2011]
Collaborate to determine the maximum tolerated dose in phase I trials.	Management of clinical trial patients	Lubejko et al. [2011]
Evaluate disease response data with the principal investigator.	Management of clinical trial patients	Lubejko et al. [2011]
Support patient adherence through education and documentation.	Management of clinical trial patients	Lubejko et al. [2011]
Identify vulnerable patients requiring additional management.	Management of clinical trial patients	Lubejko et al. [2011]
Facilitate ongoing communication about trials with team members.	Clinical trials related communication	Lubejko et al. [2011]
Provide trial-specific information to clinical staff.	Clinical trials related communication	Lubejko et al. [2011]
Build relationships with referring physicians and ancillary departments.	Clinical trials related communication	Lubejko et al. [2011]
Participate in study initiation meetings.	Clinical trials related communication	Lubejko et al. [2011]
Educate patients and their families about clinical trials.	Clinical trials related communication	Lubejko et al. [2011]
Advocate for patient safety and trial integrity.	Clinical trials related communication	Lubejko et al. [2011]
Comply with all documentation regulations and policies.	Documentation	Lubejko et al. [2011]
Document assessment and management in source records.	Documentation	Lubejko et al. [2011]
Educate team members about accurate source documentation.	Documentation	Lubejko et al. [2011]
Abstract and record source data in trial case report forms.	Documentation	Lubejko et al. [2011]
Follow guidelines for data entry corrections.	Documentation	Lubejko et al. [2011]
Maintain regulatory documents in accordance with guidelines.	Documentation	Lubejko et al. [2011]
Demonstrate proficiency in clinical and research-related software.	Documentation	Lubejko et al. [2011]
Advocate for ethical patient care and trial conduct.	Ethical issues	Lubejko et al. [2011]
Ensure compliance with key ethical concepts like respect for persons and justice.	Ethical issues	Lubejko et al. [2011]
Identify and protect the rights of vulnerable populations.	Ethical issues	Lubejko et al. [2011]
Report scientific misconduct or falsified data.	Ethical issues	Lubejko et al. [2011]
Understand study budget components and institutional financial resources.	Financial implications	Lubejko et al. [2011]
Confer with investigators on protocol changes affecting costs.	Financial implications	Lubejko et al. [2011]
Distinguish between routine care and research-related costs.	Financial implications	Lubejko et al. [2011]
Track submissions to ensure timely recovery of protocol-related expenses.	Financial implications	Lubejko et al. [2011]
Disclose patient stipends to the IRB during consent form approval.	Financial implications	Lubejko et al. [2011]
Implement plans to recruit eligible participants, considering entry criteria.	Patient recruitment	Lubejko et al. [2011]
Overcome barriers to recruitment, including demographic and healthcare system factors.	Patient recruitment	Lubejko et al. [2011]
Utilize community-based resources to achieve recruitment goals.	Patient recruitment	Lubejko et al. [2011]
Participate in education to increase clinical trial knowledge.	Professional development	Lubejko et al. [2011]
Seek resources for ongoing updates on oncology treatment and nursing practices.	Professional development	Lubejko et al. [2011]
Pursue professional opportunities to enhance role proficiency, including membership in nursing organizations.	Professional development	Lubejko et al. [2011]
Clinical and Scientific Knowledge		Ness & Royce. [2017]
Regulatory Compliance		Ness & Royce. [2017]
Data Management		Ness & Royce. [2017]
Patient Education and Advocacy		Ness & Royce. [2017]
Critical Thinking and Decision-Making		Ness & Royce. [2017]
Communication and Coordination		Ness & Royce. [2017]
Leadership and Mentorship		Ness & Royce. [2017]
Understanding of clinical trial protocols and regulatory requirements		Showalter et al. [2017]
Training in human subjects protection and ethical considerations		Showalter et al. [2017]
Knowledge of Good Clinical Practice (GCP) and research compliance		Showalter et al. [2017]
Ability to coordinate and manage clinical trial logistics, including scheduling, documentation, and adherence to study protocols		Showalter et al. [2017]
Competence in obtaining informed consent and ensuring patient understanding of study participation		Showalter et al. [2017]
Proficiency in data collection, entry, and management following research integrity standards		Showalter et al. [2017]
Familiarity with adverse event monitoring and reporting in compliance with regulatory bodies		Showalter et al. [2017]
Understanding oncology treatments, targeted therapies, and immunotherapy in clinical trials		Showalter et al. [2017]
Monitoring treatment side effects and toxicities in research participants		Showalter et al. [2017]
Assessing patient safety and well-being throughout study participation		Showalter et al. [2017]
Educating patients and caregivers about trial procedures, expectations, and potential risks		Showalter et al. [2017]
Critical thinking and problem-solving in clinical research settings		Showalter et al. [2017]
Effective teamwork and interdisciplinary collaboration with physicians, investigators, regulatory teams, and sponsors		Showalter et al. [2017]
Communication and patient advocacy, ensuring that participants are well-informed and supported		Showalter et al. [2017]
Conflict resolution and ethical decision-making when faced with moral distress or protocol-related challenges		Showalter et al. [2017]
Leadership development, with training in system thinking, teamwork, and quality improvement initiatives		Showalter et al. [2017]
Ability to transition from traditional clinical nursing to a research-focused role		Showalter et al. [2017]
Participation in structured mentorship and preceptorship programs to reinforce learning		Showalter et al. [2017]
Integration of research knowledge into evidence-based nursing practice		Showalter et al. [2017]
Adaptability in handling complex clinical trial designs and protocol amendments		Showalter et al. [2017]
General background to clinical trials	Knowledge	Scott et al. [2012]
Drug development process	Knowledge	Scott et al. [2012]
Interpreting clinical trial results	Knowledge	Scott et al. [2012]
Clinical trial methods	Knowledge	Scott et al. [2012]
Randomization	Knowledge	Scott et al. [2012]
Outcome measures	Knowledge	Scott et al. [2012]
Study protocol development	Knowledge	Scott et al. [2012]
Ethics and regulatory knowledge	Knowledge	Scott et al. [2012]
Informed consent	Knowledge	Scott et al. [2012]
ICH-GCP	Knowledge	Scott et al. [2012]
Research governance	Knowledge	Scott et al. [2012]
Data management and statistics	Knowledge	Scott et al. [2012]
Case report forms	Knowledge	Scott et al. [2012]
Database design	Knowledge	Scott et al. [2012]
Statistical considerations	Knowledge	Scott et al. [2012]
Trial management	Knowledge	Scott et al. [2012]
Budgeting	Knowledge	Scott et al. [2012]
Supply management	Knowledge	Scott et al. [2012]
Patient recruitment and follow-up	Knowledge	Scott et al. [2012]
Quality assurance	Knowledge	Scott et al. [2012]
Clinical trial audits	Knowledge	Scott et al. [2012]
Writing study procedures	Knowledge	Scott et al. [2012]
Legal considerations	Knowledge	Scott et al. [2012]
Leadership	Skills	Scott et al. [2012]
Guiding research teams	Skills	Scott et al. [2012]
Ensuring protocol compliance	Skills	Scott et al. [2012]
Staff management	Skills	Scott et al. [2012]
Coordinating trial staff and responsibilities	Skills	Scott et al. [2012]
Communication with professionals	Skills	Scott et al. [2012]
Liaising with investigators, sponsors, and regulatory bodies	Skills	Scott et al. [2012]
Communication with patients	Skills	Scott et al. [2012]
Explaining trial procedures	Skills	Scott et al. [2012]
Managing expectations	Skills	Scott et al. [2012]
Time management	Skills	Scott et al. [2012]
Balancing multiple trials	Skills	Scott et al. [2012]
Scheduling patient visits	Skills	Scott et al. [2012]
Information technology	Skills	Scott et al. [2012]
Using clinical trial databases	Skills	Scott et al. [2012]
Electronic data capture systems	Skills	Scott et al. [2012]
Negotiation	Skills	Scott et al. [2012]
Ethics submissions	Skills	Scott et al. [2012]
Feasibility assessments	Skills	Scott et al. [2012]
Contract discussions	Skills	Scott et al. [2012]
Performs clinical trials duties in accordance with standards of nursing practice and the Code of Ethics.	Adherence to Ethical Standards	ONS [2016]
Promotes ongoing compliance with the key ethical concepts of respect for individuals, beneficence, and justice.	Adherence to Ethical Standards	ONS [2016]
Ensures that members of vulnerable and other special needs populations enrolled in clinical trials are identified and that their rights are addressed.	Adherence to Ethical Standards	ONS [2016]
Maintains awareness of what constitutes falsification of data or other research misconduct.	Adherence to Ethical Standards	ONS [2016]
Adheres to federal and institutional requirements for research misconduct reporting.	Adherence to Ethical Standards	ONS [2016]
Adheres to conflict of interest regulations and institution-specific policies.	Adherence to Ethical Standards	ONS [2016]
Continuously assesses and reports situations that can lead to research misconduct.	Adherence to Ethical Standards	ONS [2016]
Works with a principal investigator (PI) and/or research program to develop and implement interventions to provide education about misconduct to mitigate risk.	Adherence to Ethical Standards	ONS [2016]
Works with a PI and/or research program to develop and reinforce a culture that facilitates compliance with reporting research misconduct.	Adherence to Ethical Standards	ONS [2016]
Identifies primary and secondary study objectives and outcome measures	Adherence to Ethical Standards	ONS [2016]
Uses the nursing process to identify patient care needs in the context of the study design	Adherence to Ethical Standards	ONS [2016]
Adheres to applicable federal, state, and institutional regulations, policies, and procedures related to clinical research	Adherence to Ethical Standards	ONS [2016]
Complies with processes and procedures required by different types of sponsors (e.g., private industry, federal agency, investigator)	Protocol compliance	ONS [2016]
Contributes to discussions regarding feasibility of protocol implementation with a specific focus on clinical issues, available resources, study coordination, patient safety, and data quality	Protocol compliance	ONS [2016]
Identifies facilitators and barriers to protocol compliance	Protocol compliance	ONS [2016]
Identifies the IRB of record for each protocol and adheres to IRB policies, including preferred method of contact	Protocol compliance	ONS [2016]
Participates in providing timely, informative, and accurate communication to the IRB	Protocol compliance	ONS [2016]
Collaborates with principal investigator, pharmacy, and other appropriate personnel to ensure proper use of and accountability for study drugs, biologics, and devices	Protocol compliance	ONS [2016]
Provides education about specific protocols and process changes to clinical staff caring for patients on clinical trials	Protocol compliance	ONS [2016]
Communicates with the interdisciplinary team to ensure protocol compliance and timeliness of protocol-related procedures	Protocol compliance	ONS [2016]
Facilitates and participates in the preparation for and conduct of meetings with sponsors, monitors, and auditors	Protocol compliance	ONS [2016]
Provides timely, accurate, and complete reporting of adverse events, unanticipated problems, deviations, violations, and noncompliance to the IRB and sponsor	Protocol compliance	ONS [2016]
Contributes to development of corrective and preventive action plans for unanticipated problems, deviations, violations, and issues of noncompliance	Protocol compliance	ONS [2016]
Assists in developing clinical research and protocol-specific standards of practice (SOP)	Protocol compliance	ONS [2016]
Develops, implements, and assesses process improvement strategies for compliance with applicable regulations and SOPs	Protocol compliance	ONS [2016]
Develops and institutes a nursing feasibility review process to assess the ability to implement the protocol within local nursing care practices and standards	Protocol compliance	ONS [2016]
Develops methods to overcome institutional and external barriers to protocol compliance	Protocol compliance	ONS [2016]
Collaborates with the principal investigator to finalize, ensure implementation, assess efficacy, and revise corrective and preventive action plans	Protocol compliance	ONS [2016]
Participates in the preparation of reports for appropriate regulatory agencies and monitoring bodies or boards	Protocol compliance	ONS [2016]
Identifies primary and secondary study objectives and outcome measures	Informed consent	ONS [2016]
Uses the nursing process to identify patient care needs in the context of the study design	Informed consent	ONS [2016]
Adheres to applicable federal, state, and institutional regulations, policies, and procedures related to clinical research	Informed consent	ONS [2016]
Complies with processes and procedures required by different types of sponsors (e.g., private industry, federal agency, investigator)	Informed consent	ONS [2016]
Contributes to discussions regarding feasibility of protocol implementation with a specific focus on clinical issues, available resources, study coordination, patient safety, and data quality	Informed consent	ONS [2016]
Identifies facilitators and barriers to protocol compliance	Informed consent	ONS [2016]
Identifies the IRB of record for each protocol and adheres to IRB policies, including preferred method of contact	Informed consent	ONS [2016]
Participates in providing timely, informative, and accurate communication to the IRB	Informed consent	ONS [2016]
Collaborates with principal investigator, pharmacy, and other appropriate personnel to ensure proper use of and accountability for study drugs, biologics, and devices	Informed consent	ONS [2016]
Provides education about specific protocols and process changes to clinical staff caring for patients on clinical trials	Informed consent	ONS [2016]
Communicates with the interdisciplinary team to ensure protocol compliance and timeliness of protocol-related procedures	Informed consent	ONS [2016]
Facilitates and participates in the preparation for and conduct of meetings with sponsors, monitors, and auditors	Informed consent	ONS [2016]
Provides timely, accurate, and complete reporting of adverse events, unanticipated problems, deviations, violations, and noncompliance to the IRB and sponsor	Informed consent	ONS [2016]
Contributes to development of corrective and preventive action plans for unanticipated problems, deviations, violations, and issues of noncompliance	Informed consent	ONS [2016]
Assists in developing clinical research and protocol-specific standards of practice (SOP)	Informed consent	ONS [2016]
Develops, implements, and assesses process improvement strategies for compliance with applicable regulations and SOPs	Informed consent	ONS [2016]
Develops and institutes a nursing feasibility review process to assess the ability to implement the protocol within local nursing care practices and standards	Informed consent	ONS [2016]
Develops methods to overcome institutional and external barriers to protocol compliance	Informed consent	ONS [2016]
Collaborates with the principal investigator to finalize, ensure implementation, assess efficacy, and revise corrective and preventive action plans	Informed consent	ONS [2016]
Participates in the preparation of reports for appropriate regulatory agencies and monitoring bodies or boards	Informed consent	ONS [2016]
Identifies facilitators and barriers to recruitment and retention	Patient recruitment e retention	ONS [2016]
Works with individual patients to address barriers to recruitment and retention	Patient recruitment e retention	ONS [2016]
Identifies institutional or community-based resources or groups that can assist in achieving recruitment goals	Patient recruitment e retention	ONS [2016]
Develops relationships and communication pathways with referring physicians, clinical staff, and ancillary departments to facilitate compliance with recruitment and retention to clinical trials	Patient recruitment e retention	ONS [2016]
Applies recruitment strategies to promote timely accrual	Patient recruitment e retention	ONS [2016]
Follows protocol-specific recruitment and retention plan, if available	Patient recruitment e retention	ONS [2016]
Identifies trends, facilitators, and barriers in recruitment and retention	Patient recruitment e retention	ONS [2016]
Develops recruitment and retention plans	Patient recruitment e retention	ONS [2016]
Assists the principal investigator and subinvestigators in the effective coordination of recruitment and retention efforts	Patient recruitment e retention	ONS [2016]
Develops, implements, and assesses interventions to overcome identified recruitment and retention challenges	Patient recruitment e retention	ONS [2016]
Evaluates and determines resources required to implement recruitment and retention plan	Patient recruitment e retention	ONS [2016]
Consistently recognizes physician investigators and research staff for recruitment and retention efforts	Patient recruitment e retention	ONS [2016]
Collaborates with the investigator to ascertain study patient eligibility for a clinical trial, including documentation of criteria specified in the protocol	Management of clinical trial patient	ONS [2016]
Educates the patient and family regarding protocol participation, clinical condition, and/or disease process	Management of clinical trial patient	ONS [2016]
Coordinates, schedules, and ensures timely completion of protocol-required events and other requirements (e.g., pharmacokinetics or -dynamics, scans, study visits, quality of life, PROs)	Management of clinical trial patient	ONS [2016]
Identifies patients who require increased nursing assessment and management in addition to the clinical trial requirements and collaborate with other members of the healthcare team to ensure patient safety	Management of clinical trial patient	ONS [2016]
Assesses individual patients for physical, psychosocial, and financial factors that could impact adherence with study requirements and implement interventions as necessary	Management of clinical trial patient	ONS [2016]
Evaluates patient’s adherence to and documentation of self-administered protocol agents and the return of such agents	Management of clinical trial patient	ONS [2016]
Assesses adverse events and ensures evidence-based symptom management as permitted by the protocol	Management of clinical trial patient	ONS [2016]
Collaborates with the investigator to determine if any treatment schedule or drug dose modification is necessary and communicates findings to the study team and other care providers	Management of clinical trial patient	ONS [2016]
Collaborates with the investigator to determine disease response as defined by the protocol and communicates findings to the study team and other care providers	Management of clinical trial patient	ONS [2016]
Ensures appropriate communication between research and clinical staff related to patient-specific care needs	Management of clinical trial patient	ONS [2016]
Develops study-specific materials for patient education and ensures institutional review board and sponsor approval, as required	Management of clinical trial patient	ONS [2016]
Ensures protocol clarity in treatment modification guidelines	Management of clinical trial patient	ONS [2016]
Assesses for and addresses trends that affect patient adherence to protocol-specific activities	Management of clinical trial patient	ONS [2016]
Develops, implements, and assesses necessary interventions to address issues related to the patient population on a clinical trial	Management of clinical trial patient	ONS [2016]
Collaborates with the interdisciplinary team to develop nursing practices that have the potential to improve patient outcomes	Management of clinical trial patient	ONS [2016]
Provides guidance to participating sites related to patient management per protocol requirements	Management of clinical trial patient	ONS [2016]
Facilitates accurate communication between research sites	Management of clinical trial patient	ONS [2016]
Assesses for and addresses changes that increase the acuity of assigned protocols and that adversely affect protocol management abilities	Management of clinical trial patient	ONS [2016]
Identifies and implements workload assessment tools and processes to ensure patient safety and data integrity	Management of clinical trial patient	ONS [2016]
Documents all patient encounters in the legal medical record per licensure and institutional requirements	Documentation and document management	ONS [2016]
Obtains documents from outside providers or laboratories that are needed as part of the research data	Documentation and document management	ONS [2016]
Educates other research team members and clinical staff regarding appropriate and accurate source documentation for patients in clinical trials	Documentation and document management	ONS [2016]
Assesses documentation for discrepancies and ensures that inaccurate or discrepant documentation is addressed in the medical record or other source documents	Documentation and document management	ONS [2016]
Maintains the privacy and confidentiality of patients’ source documents	Documentation and document management	ONS [2016]
Maintains essential documents in a regulatory file or binder per good clinical practice guidelines	Documentation and document management	ONS [2016]
Retains all research-related records according to regulations, guidelines, and institutional-specific policies	Documentation and document management	ONS [2016]
Participates in the development of approved source documents, templates, or forms	Documentation and document management	ONS [2016]
Implements a plan to address identified trends related to noncompliance or deficiencies with source documents	Documentation and document management	ONS [2016]
Participates in the preparation of reports for appropriate regulatory agencies and monitoring bodies or boards	Documentation and document management	ONS [2016]
Adheres to the data management plan developed for each clinical trial	Data management e information technology	ONS [2016]
Assists in troubleshooting data entry issues whether CRF is paper or electronic	Data management e information technology	ONS [2016]
Ensures that relevant data from source documents are abstracted and recorded on the protocol-specific CRFs in a timely and accurate manner	Data management e information technology	ONS [2016]
Ensures that all data recorded on CRFs can be verified within the source documents	Data management e information technology	ONS [2016]
Participates in quality control activities to ensure data integrity, including timely responses to database or sponsor queries"	Data management e information technology	ONS [2016]
"Protects patient, protocol, and scientific confidentiality by ensuring security of research data and personal health information"	Data management e information technology	ONS [2016]
"Enters data into electronic data capture systems, as applicable"	Data management e information technology	ONS [2016]
Assists the principal investigator in developing data management plans for each clinical trial	Data management e information technology	ONS [2016]
Develops quality improvement plans to ensure data integrity	Data management e information technology	ONS [2016]
Uses information management and computer technology to support clinical data management activities	Data management e information technology	ONS [2016]
Assists in developing CRFs for multisite trials if coordinating center	Data management e information technology	ONS [2016]
Facilitates accurate billing for study-required procedures by referring to each protocol’s coverage analysis	Financial stewardship	ONS [2016]
Assists patients in identifying the financial impact of the study on them and makes appropriate referrals	Financial stewardship	ONS [2016]
Reports protocol-specific insurance coverage issues to lead study organization for possible consideration of protocol amendment	Financial stewardship	ONS [2016]
Verifies that routine care versus research-related cost descriptions in the protocol document match the consent document and vice versa	Financial stewardship	ONS [2016]
Ensures that the informed consent document identifies that stipends to patients for protocol-related activities are disclosed	Financial stewardship	ONS [2016]
Provides information needed for the appeal process when a payer declines coverage for patients on clinical trial	Financial stewardship	ONS [2016]
Ensures timely submission of specified items (e.g., completed case report forms, specimens) to facilitate prompt recovery of protocol-related activity costs	Financial stewardship	ONS [2016]
Assists the principal investigator and/or finance personnel in determining when protocol requirements or revisions will affect the cost of protocol management	Financial stewardship	ONS [2016]
Assists in the assessment and/or development of the coverage analysis and has the ability to determine 'qualified' clinical trial status	Financial stewardship	ONS [2016]
Analyzes a protocol to identify routine care versus research-related costs and how each is being covered by local Medicare contractor	Financial stewardship	ONS [2016]
Develops a quality assurance process for tracking submission of specified items (e.g., completed case report forms, specimens) to facilitate prompt recovery of protocol-related activity costs	Financial stewardship	ONS [2016]
Identifies gaps in knowledge and skill related to the role as an oncology clinical trials nurse (OCTN) and develops, evaluates, and revises own professional goals to address these gaps	Leadership e professional development	ONS [2016]
Participates in educational opportunities to address identified knowledge and skill gaps related to role as an OCTN	Leadership e professional development	ONS [2016]
Utilizes strong communication and collaboration skills with research team members and others involved in clinical research	Leadership e professional development	ONS [2016]
Pursues opportunities to participate in local or national research-related activities (e.g., professional nursing and/or research organizations, institutional committees)	Leadership e professional development	ONS [2016]
Provides mentorship to new clinical trials nurses, research team members, and other healthcare providers	Leadership e professional development	ONS [2016]
Defines the role of the OCTN at an institution by developing tools (e.g., job descriptions, competency assessment that delineates OCTN responsibilities)	Leadership e professional development	ONS [2016]
Demonstrates the ability to inspire and motivate OCTNs and others involved in clinical research	Leadership e professional development	ONS [2016]
Advocates for clinical trials by participating in community outreach efforts to provide general clinical trials education when opportunities arise	Leadership e professional development	ONS [2016]
Disseminates information about the impact of new treatments on cancer care and nursing practice	Leadership e professional development	ONS [2016]
Participates in the development of publications related to clinical trials with focus on patient management and impact on current or future nursing practice	Leadership e professional development	ONS [2016]
Recognizes the importance of the assessment parameters identified by WHO, Healthy People 2020, or other organizations that influence nursing practice.	Assessment	IACRN [2015]
Integrates knowledge from global and environmental factors into the assessment process.	Assessment	IACRN [2015]
Elicits the research participant’s values, preferences, expressed needs and knowledge of the healthcare situation, research protocol requirements, and risks versus benefits.	Assessment	IACRN [2015]
Recognizes the impact of one’s own personal attitudes, values, and beliefs on the assessment process.	Assessment	IACRN [2015]
Involves the research participant, family, and other healthcare providers as appropriate in holistic data collection, including research data.	Assessment	IACRN [2015]
Identifies barriers (e.g., psychosocial, literacy, financial, cultural) to effective communication and makes appropriate adaptations.	Assessment	IACRN [2015]
Assesses family dynamics and impact on the research participant’s health and wellness.	Assessment	IACRN [2015]
Engages the research participant and other interprofessional team members in holistic, culturally-sensitive data collection.	Assessment	IACRN [2015]
Prioritizes data collection based on the research participant’s immediate condition or situation while maintaining protocol integrity.	Assessment	IACRN [2015]
Uses appropriate evidence-based assessment techniques, instruments, and tools not restricted by the research protocol.	Assessment	IACRN [2015]
Applies ethical, legal, and privacy guidelines and policies to the collection, maintenance, use, and dissemination of data and information.	Assessment	IACRN [2015]
Recognizes the research participant as the authority on her or his own health by honoring their care preferences, including their right to participate or withdraw from the research protocol.	Assessment	IACRN [2015]
Documents relevant data in a retrievable format, ensuring IRB requirements for research data.	Assessment	IACRN [2015]
Additional competencies for the graduate-level prepared clinical research nurse, including the APRN:	Assessment	IACRN [2015]
Initiates and interprets diagnostic tests and procedures relevant to the research participant’s current status and study participation.	Assessment	IACRN [2015]
Uses advanced assessment skills, knowledge, and tools to complement the assessment process.	Assessment	IACRN [2015]
Assesses the effect of interactions among individuals, family, community, and social systems on health and illness.	Assessment	IACRN [2015]
Identifies actual or potential risks to the research participant’s health and safety or barriers to health, including those outlined in the research informed consent, which may include but are not limited to interpersonal, systematic, or environmental circumstances.	Diagnosis	IACRN [2015]
Uses assessment data, standardized classification systems, technology, and clinical decision support tools to articulate actual and potential diagnoses, problems, and issues.	Diagnosis	IACRN [2015]
Validates diagnoses, issues, and understanding of research participation with the participant, family, and other healthcare providers when possible and appropriate.	Diagnosis	IACRN [2015]
Prioritizes diagnoses, problems, and issues based on mutually established goals to meet the needs of the research participant and the research protocol.	Diagnosis	IACRN [2015]
Documents diagnoses or issues in a manner that facilitates the determination of the expected outcome and research plan.	Diagnosis	IACRN [2015]
Additional competencies for the graduate-level prepared clinical research nurse, including the APRN:	Diagnosis	IACRN [2015]
Uses information and communication technologies to analyze diagnostic practice patterns of nurses and other members of the interprofessional healthcare team, considering the relevance to clinical research.	Diagnosis	IACRN [2015]
Utilizes complex data and information obtained during interview, examination, and diagnostic processes in identifying diagnoses and determining appropriateness for study participation.	Diagnosis	IACRN [2015]
Employs aggregate-level data to articulate diagnoses, problems, and issues of research participants, research protocols, and/or organizational systems.	Diagnosis	IACRN [2015]
Formulates a differential diagnosis based on the assessment, history, physical examination, and diagnostic test results.	Diagnosis	IACRN [2015]
Engages the research participant, interprofessional team, and others in partnership to identify expected outcomes, when appropriate.	Outcomes identification	IACRN [2015]
Formulates culturally sensitive expected outcomes derived from assessments and diagnoses.	Outcomes identification	IACRN [2015]
Uses clinical expertise, current evidence-based practice, and knowledge of the research protocol objectives to identify health risks, benefits, costs, and/or expected trajectory of the condition.	Outcomes identification	IACRN [2015]
Collaborates with the research participant to define expected outcomes that integrate their culture, values, and ethical considerations.	Outcomes identification	IACRN [2015]
Generates a time frame for the attainment of expected outcomes. Develops expected outcomes that facilitate coordination of care.	Outcomes identification	IACRN [2015]
Modifies expected outcomes according to changes in the status of the research participant, evaluation of the situation, and management of the research protocol.	Outcomes identification	IACRN [2015]
Documents expected outcomes as measurable goals.	Outcomes identification	IACRN [2015]
Evaluates the actual outcomes in relation to expected outcomes, research aims, safety, and quality standards.	Outcomes identification	IACRN [2015]
Additional competencies for the graduate-level prepared clinical research nurse, including the APRN:	Outcomes identification	IACRN [2015]
Defines expected outcomes and research aims that incorporate cost and clinical effectiveness; and are aligned with the outcomes identified by members of the interprofessional team and the research protocol.	Outcomes identification	IACRN [2015]
Differentiates outcomes that require care process interventions from those that require system-level interventions.	Outcomes identification	IACRN [2015]
Integrates scientific evidence and best practices to achieve expected outcomes within the guidelines of the research protocol.	Outcomes identification	IACRN [2015]
Advocates for outcomes that reflect the research participant’s culture, values, and ethical concerns.	Outcomes identification	IACRN [2015]
Develops an individualized, holistic, evidence-based plan in partnership with the research participant and interdisciplinary team.	Planning	IACRN [2015]
Establishes both the healthcare and the research plan priorities with the research participant, interprofessional team, and others as appropriate.	Planning	IACRN [2015]
Advocates for responsible and appropriate use of interventions to minimize unwarranted or unwanted treatment and/or research participant suffering.	Planning	IACRN [2015]
Prioritizes elements of the health care approach and research plan based on the assessment of the research participant’s level of risk and safety needs.	Planning	IACRN [2015]
Includes evidence-based strategies in the plan to address each of the identified diagnoses, problems, and research protocol objectives or issues. Within the parameters of the research protocol, these strategies may include but are not limited to:	Planning	IACRN [2015]
Promotion and restoration of health;	Planning	IACRN [2015]
Prevention of illness, injury, and disease;	Planning	IACRN [2015]
Facilitation of healing;	Planning	IACRN [2015]
Alleviation of suffering;	Planning	IACRN [2015]
Supportive care	Planning	IACRN [2015]
Incorporates an implementation pathway that describes steps and milestones. Identifies cost and economic implications of the health care and research plans.	Planning	IACRN [2015]
Develops a plan that reflects compliance with current statutes, rules and regulations, and standards.	Planning	IACRN [2015]
Modifies the health care plan according to the ongoing assessment of the research participant’s response and other outcome indicators, including participant safety, protocol integrity, and research participation termination if necessary.	Planning	IACRN [2015]
Documents the plan in a manner that uses standardized language or recognized terminology.	Planning	IACRN [2015]
Additional competencies for the graduate-level prepared clinical research nurse, including the APRN:	Planning	IACRN [2015]
Designs strategies and tactics to meet the multifaceted and complex needs of research participants.	Planning	IACRN [2015]
Leads the design and development of inter-professional processes to address the identified diagnosis, issue, and research protocol objectives.	Planning	IACRN [2015]
Actively participates in the development and continuous improvement of systems that support the planning process.	Planning	IACRN [2015]
Designs innovative nursing practices.	Planning	IACRN [2015]
Integrates assessment strategies, diagnostic strategies, and therapeutic interventions that reflect current evidence consistent with the research protocol objectives, including data, research, literature, and expert clinical knowledge.	Planning	IACRN [2015]
Partners with the research participant, family, significant others, and caregivers as appropriate to implement the health care and research plans in a safe, effective, efficient, timely, patient-centered, and equitable manner (IOM, 2010).	Implementation	IACRN [2015]
Integrates interprofessional team partners in implementation of the health care and research plans through collaboration and communication across the continuum of care.	Implementation	IACRN [2015]
Demonstrates caring behaviors to develop therapeutic relationships.	Implementation	IACRN [2015]
Provides culturally congruent, holistic care that focuses on the research participant and advocates for the needs of diverse populations across the lifespan within the parameters of the research protocol.	Implementation	IACRN [2015]
Uses evidence-based interventions and strategies to achieve the mutually identified goals and outcomes specific to the problem, needs, and research protocol objectives.	Implementation	IACRN [2015]
Integrates critical thinking and technology solutions to implement the nursing process and research protocol to collect, measure, record, retrieve, trend, and analyze data and information to enhance nursing practice and research participant outcomes.	Implementation	IACRN [2015]
Delegates according to the health, safety, and welfare of the research participant and considering the right circumstance, person, task, direction/communication, supervision, evaluation, as well as the state nurse practice act regulations, institution, regulatory entities, and research protocols while maintaining accountability for the care.	Implementation	IACRN [2015]
Documents implementation and any modifications, including changes or omissions, of the identified plan.	Implementation	IACRN [2015]
Additional competencies for the graduate-level prepared clinical research nurse, including the APRN:	Implementation	IACRN [2015]
Uses systems, organizations, and community resources to lead effective change and implement the health care and research plans.	Implementation	IACRN [2015]
Applies quality principles while articulating methods, tools, performance measures, and standards as they relate to implementation of the health care and research plans.	Implementation	IACRN [2015]
Translates evidence into practice.	Implementation	IACRN [2015]
Leads interprofessional teams to communicate, collaborate, and consult effectively.	Implementation	IACRN [2015]
Demonstrates leadership skills that emphasize ethical and critical decision-making, effective working relationships, and a systems perspective.	Implementation	IACRN [2015]
Serves as a consultant to provide additional insight and potential solutions. Uses theory-driven approaches to affect organizational or system change.	Implementation	IACRN [2015]
Additional competencies for the advanced practice clinical research registered nurse, within the research protocol parameters:	Implementation	IACRN [2015]
Uses prescriptive authority, procedures, referrals, treatments, and therapies in accordance with state and federal laws and regulations.	Implementation	IACRN [2015]
Prescribes traditional and integrative evidence-based treatments, therapies, and procedures that are compatible with the research participant’s cultural preferences and norms.	Implementation	IACRN [2015]
Prescribes evidence-based pharmacological agents and treatments according to clinical indicators and results of diagnostic and laboratory tests.	Implementation	IACRN [2015]
Provides clinical consultation for research participant and professionals related to complex clinical cases to improve care and research participant outcomes.	Implementation	IACRN [2015]
Organizes the components of the clinical research protocol and, when applicable, a healthcare plan.	Coordination of Care	IACRN [2015]
Collaborates with the research participant to help manage health care and protocol activities based on mutually agreed upon outcomes.	Coordination of Care	IACRN [2015]
Manages a research participant’s care and protocol activities in order to reach mutually agreed-upon outcomes.	Coordination of Care	IACRN [2015]
Engages research participants in self-care to achieve preferred goals for quality of life.	Coordination of Care	IACRN [2015]
Assists the research participant in identifying options for care.	Coordination of Care	IACRN [2015]
Communicates with the research participant, interprofessional team, and community-based resources to affect safe transitions in continuity of care.	Coordination of Care	IACRN [2015]
Advocates for the delivery of dignified and holistic care by the interprofessional team.	Coordination of Care	IACRN [2015]
Documents the coordination of care, including research activities.	Coordination of Care	IACRN [2015]
Additional competencies for the graduate-level prepared clinical research nurse, including the APRN:	Coordination of Care	IACRN [2015]
Provides leadership in the coordination of interprofessional health care for integrated delivery of services to achieve safe, effective, efficient, timely, patient-centered, and equitable care (IOM, 2010).	Coordination of Care	IACRN [2015]
Manages identified consumer panels or populations.	Coordination of Care	IACRN [2015]
Serves as a research liaison to the research participant, family, and community-based physician regarding healthcare issues identified during participation in clinical research when not restricted by the research protocol.	Coordination of Care	IACRN [2015]
Synthesizes data and information to prescribe necessary system and community support measures, including modifications of surroundings using knowledge of the research protocol parameters.	Coordination of Care	IACRN [2015]
Provides opportunities for the research participant to identify needed healthcare promotion, disease prevention, and self-management topics.	Health Teaching and Health Promotion	IACRN [2015]
Uses health promotion and health teaching methods appropriate to the situation and the research participant’s values, beliefs, health practices, developmental level, learning needs, readiness and ability to learn, language preferences, spirituality, culture, and socioeconomic status.	Health Teaching and Health Promotion	IACRN [2015]
Uses feedback and evaluations from the research participant to determine the effectiveness of the employed strategies.	Health Teaching and Health Promotion	IACRN [2015]
Uses technologies to communicate health promotion and disease prevention information to the research participant.	Health Teaching and Health Promotion	IACRN [2015]
Provides research participants with information about intended effects and potential adverse effects of the health care and research plans of care.	Health Teaching and Health Promotion	IACRN [2015]
Engages consumer alliance and advocacy groups in health teaching and health promotion activities for research participants.	Health Teaching and Health Promotion	IACRN [2015]
Provides anticipatory guidance to research participants to promote health and prevent or reduce the risk of negative health outcomes.	Health Teaching and Health Promotion	IACRN [2015]
Additional competencies for the graduate-level prepared clinical research nurse, including the APRN:	Health Teaching and Health Promotion	IACRN [2015]
Synthesizes empirical evidence on risk behaviors, gender roles, learning theories, behavioral change theories, motivation theories, translational theories for evidence-based practice, epidemiology, and other related theories and frameworks when designing health education information and programs.	Health Teaching and Health Promotion	IACRN [2015]
Evaluates health information resources for applicability, accuracy, readability, and comprehensibility to help the research participant access quality health information.	Health Teaching and Health Promotion	IACRN [2015]
Conducts a holistic, systematic, ongoing, and criterion-based evaluation of the goals and outcomes in relation to the structure, processes, and timeline prescribed by the health care and research plans.	Evaluation	IACRN [2015]
Collaborates with the research participant and others involved in the care or research situation in the evaluation process.	Evaluation	IACRN [2015]
Determines, in partnership with the research participant and other stakeholders, the patient-centeredness, effectiveness, efficiency, safety, timeliness, and equitability (IOM, 2010) of the strategies in relation to the response of the health care research plans, and attainment of outcomes. Other defined criteria (e.g. Quality and Safety Education of Nurses) may be used as well.	Evaluation	IACRN [2015]
Uses ongoing assessment data to revise the diagnosis, outcomes, healthcare plan, and implementation strategies within research protocol parameters.	Evaluation	IACRN [2015]
Shares evaluation data and conclusions with the research participant and other stakeholders in accordance with the research plan and federal and state regulations.	Evaluation	IACRN [2015]
Evaluates adherence to IRB-approved protocol. Documents the results of the evaluation.	Evaluation	IACRN [2015]
Additional competencies for the graduate-level prepared clinical research nurse, including the APRN:	Evaluation	IACRN [2015]
Synthesizes evaluation data from the research participant, community, population, and /or institution to determine the effectiveness of the health care and research plans.	Evaluation	IACRN [2015]
Engages in a systematic evaluation process to revise the healthcare plan to enhance its effectiveness within parameters of the research protocol.	Evaluation	IACRN [2015]
Uses results of the evaluation to make or recommend process, policy, procedure, or protocol revisions when warranted.	Evaluation	IACRN [2015]
Integrates the Code of Ethics for Nurses with Interpretive Statements (ANA, 2015) to guide nursing practice and articulate the moral foundation of nursing.	STANDARDS FOR PROFESSIONAL PERFORMANCE Ethics	IACRN [2015]
Practices with compassion and respect for the inherent dignity, worth, and unique attributes of all people.	STANDARDS FOR PROFESSIONAL PERFORMANCE Ethics	IACRN [2015]
Advocates for research participants’ rights to informed decision-making and self-determination.	STANDARDS FOR PROFESSIONAL PERFORMANCE Ethics	IACRN [2015]
Seeks guidance in situations where the rights of the individual conflict with public health guidelines or research protocol related activities.	STANDARDS FOR PROFESSIONAL PERFORMANCE Ethics	IACRN [2015]
Endorses the understanding that the primary commitment is to the research participant regardless of setting or situation, with a focus on the core principles and guidelines for research involving human subjects.	STANDARDS FOR PROFESSIONAL PERFORMANCE Ethics	IACRN [2015]
Maintains therapeutic relationships and professional boundaries.	STANDARDS FOR PROFESSIONAL PERFORMANCE Ethics	IACRN [2015]
Advocates for the rights, health, and safety of the research participant and others.	STANDARDS FOR PROFESSIONAL PERFORMANCE Ethics	IACRN [2015]
Safeguards the privacy and confidentiality of research participants, others, and their data and information within ethical, legal, and regulatory parameters.	STANDARDS FOR PROFESSIONAL PERFORMANCE Ethics	IACRN [2015]
Demonstrates professional accountability and responsibility for nursing practice.	STANDARDS FOR PROFESSIONAL PERFORMANCE Ethics	IACRN [2015]
Maintains competence through continued personal and professional development.	STANDARDS FOR PROFESSIONAL PERFORMANCE Ethics	IACRN [2015]
Demonstrates commitment to self-reflection and self-care.	STANDARDS FOR PROFESSIONAL PERFORMANCE Ethics	IACRN [2015]
Contributes to the establishment and maintenance of an ethical environment that is conducive to safe, quality health care that maintains fidelity to the research protocol.	STANDARDS FOR PROFESSIONAL PERFORMANCE Ethics	IACRN [2015]
Advances the profession through scholarly inquiry, professional standards development, and the generation of policy.	STANDARDS FOR PROFESSIONAL PERFORMANCE Ethics	IACRN [2015]
Collaborates with other health professionals and the public to protect human rights, promote health diplomacy, enhance cultural sensitivity and congruence, and reduce health disparities.	STANDARDS FOR PROFESSIONAL PERFORMANCE Ethics	IACRN [2015]
Articulates nursing values to maintain personal integrity and the integrity of the profession.	STANDARDS FOR PROFESSIONAL PERFORMANCE Ethics	IACRN [2015]
Integrates principles of social justice into nursing policy.	STANDARDS FOR PROFESSIONAL PERFORMANCE Ethics	IACRN [2015]
Demonstrates respect, equity, and empathy in actions and interactions with all research participants.	STANDARDS FOR PROFESSIONAL PERFORMANCE Culturally Congruent Practice	IACRN [2015]
Participates in life-long learning to understand cultural preferences, worldview, choices, and decision-making processes of diverse participants.	STANDARDS FOR PROFESSIONAL PERFORMANCE Culturally Congruent Practice	IACRN [2015]
Creates an inventory of one’s own values, beliefs, and cultural heritage.	STANDARDS FOR PROFESSIONAL PERFORMANCE Culturally Congruent Practice	IACRN [2015]
Applies knowledge of variations in health beliefs, practices, and communication patterns in all nursing practice activities.	STANDARDS FOR PROFESSIONAL PERFORMANCE Culturally Congruent Practice	IACRN [2015]
Identifies the stage of the research participant’s acculturation and accompanying patterns of needs and engagement.	STANDARDS FOR PROFESSIONAL PERFORMANCE Culturally Congruent Practice	IACRN [2015]
Considers the effects and impact of discrimination and oppression on practice within and among vulnerable populations and cultural groups.	STANDARDS FOR PROFESSIONAL PERFORMANCE Culturally Congruent Practice	IACRN [2015]
Uses skills and tools that are appropriately vetted for the culture, literacy, and language of the population served.	STANDARDS FOR PROFESSIONAL PERFORMANCE Culturally Congruent Practice	IACRN [2015]
Communicates with appropriate language and behaviors, including the use of medical interpreters and translators in accordance with research participant’s preferences and research regulations.	STANDARDS FOR PROFESSIONAL PERFORMANCE Culturally Congruent Practice	IACRN [2015]
Identifies the cultural-specific meaning of interactions, terms and content.	STANDARDS FOR PROFESSIONAL PERFORMANCE Culturally Congruent Practice	IACRN [2015]
Respects potential research volunteer or participant decisions based on age, tradition, belief and family influence, and stage of acculturation.	STANDARDS FOR PROFESSIONAL PERFORMANCE Culturally Congruent Practice	IACRN [2015]
Advocates for research-specific policies that promote health and prevent harm among culturally diverse, under-served/under-represented, or vulnerable populations.	STANDARDS FOR PROFESSIONAL PERFORMANCE Culturally Congruent Practice	IACRN [2015]
Promotes equal access to services, tests, interventions, health promotion programs, enrollment in research, education, and other opportunities.	STANDARDS FOR PROFESSIONAL PERFORMANCE Culturally Congruent Practice	IACRN [2015]
Educates nurse colleagues and other professional about cultural similarities and differences of research participants, families, groups, communities, and populations.	STANDARDS FOR PROFESSIONAL PERFORMANCE Culturally Congruent Practice	IACRN [2015]
Develops recruitment and retention strategies to achieve a multicultural study population.	STANDARDS FOR PROFESSIONAL PERFORMANCE Culturally Congruent Practice	IACRN [2015]
Ensures that the communities engaged in research receive equal transfer of knowledge and benefit.	STANDARDS FOR PROFESSIONAL PERFORMANCE Culturally Congruent Practice	IACRN [2015]
Additional competencies for the graduate-level prepared clinical research nurse, including the APRN:	STANDARDS FOR PROFESSIONAL PERFORMANCE Culturally Congruent Practice	IACRN [2015]
Evaluates tools, instruments, and service provided to culturally diverse and populations considered vulnerable in research.	STANDARDS FOR PROFESSIONAL PERFORMANCE Culturally Congruent Practice	IACRN [2015]
Advances organizational policies, programs, services, and practices that reflect respect, equity, and values for diversity and inclusion.	STANDARDS FOR PROFESSIONAL PERFORMANCE Culturally Congruent Practice	IACRN [2015]
Engages research participants, key stakeholders, and others in designing and establishing internal and external cross-cultural partnerships.	STANDARDS FOR PROFESSIONAL PERFORMANCE Culturally Congruent Practice	IACRN [2015]
Conducts research to improve health care and healthcare outcomes for culturally diverse populations.	STANDARDS FOR PROFESSIONAL PERFORMANCE Culturally Congruent Practice	IACRN [2015]
Develops recruitment and retention strategies to achieve a multicultural workforce.	STANDARDS FOR PROFESSIONAL PERFORMANCE Culturally Congruent Practice	IACRN [2015]
Promotes shared decision-making solutions in planning, prescribing, and evaluating processes when the research participant’s cultural preferences and norms may create incompatibility with evidence-based practice or the research protocol.	STANDARDS FOR PROFESSIONAL PERFORMANCE Culturally Congruent Practice	IACRN [2015]
Leads interprofessional teams to identify the cultural and language needs of the research participant.	STANDARDS FOR PROFESSIONAL PERFORMANCE Culturally Congruent Practice	IACRN [2015]
Assesses one’s own communication skills and effectiveness. Demonstrates cultural empathy when communicating.	STANDARDS FOR PROFESSIONAL PERFORMANCE Communication	IACRN [2015]
Assesses communication ability, health literacy, resources, and preferences of research participants to inform the interprofessional team and others.	STANDARDS FOR PROFESSIONAL PERFORMANCE Communication	IACRN [2015]
Uses language translation resources to ensure effective communication.	STANDARDS FOR PROFESSIONAL PERFORMANCE Communication	IACRN [2015]
Incorporates appropriate alternative strategies to communicate effectively with research participants who have visual, speech, language, or communication difficulties.	STANDARDS FOR PROFESSIONAL PERFORMANCE Communication	IACRN [2015]
Uses communication styles and methods that demonstrate caring, respect, deep listening, authenticity, and trust.	STANDARDS FOR PROFESSIONAL PERFORMANCE Communication	IACRN [2015]
Conveys accurate information.	STANDARDS FOR PROFESSIONAL PERFORMANCE Communication	IACRN [2015]
Maintains communication with the interprofessional team and others to facilitate safe transitions and continuity in care delivery and research protocol activities.	STANDARDS FOR PROFESSIONAL PERFORMANCE Communication	IACRN [2015]
Contributes the clinical research nursing perspective in interactions with others and discussions with the interprofessional team.	STANDARDS FOR PROFESSIONAL PERFORMANCE Communication	IACRN [2015]
Exposes care processes and research protocol decisions that do not appear to be in the best interest of the research participant.	STANDARDS FOR PROFESSIONAL PERFORMANCE Communication	IACRN [2015]
Discloses concerns related to potential or actual hazards and errors in care, research related activities, or the practice environment to the appropriate level.	STANDARDS FOR PROFESSIONAL PERFORMANCE Communication	IACRN [2015]
Demonstrates continuous improvement of communication skills.	STANDARDS FOR PROFESSIONAL PERFORMANCE Communication	IACRN [2015]
Appropriately communicates research protocol information to the research participant, family, interprofessional team, and others.	STANDARDS FOR PROFESSIONAL PERFORMANCE Communication	IACRN [2015]
Additional competencies for the graduate-level prepared clinical research nurse, including the APRN:	STANDARDS FOR PROFESSIONAL PERFORMANCE Communication	IACRN [2015]
Assumes a leadership role in shaping environments that promote healthy communication.	STANDARDS FOR PROFESSIONAL PERFORMANCE Communication	IACRN [2015]
Identifies the areas of expertise and contribution of other professionals and key stakeholders.	STANDARDS FOR PROFESSIONAL PERFORMANCE Collaboration	IACRN [2015]
Clearly articulates the CRN’s role and responsibilities within the clinical and research team.	STANDARDS FOR PROFESSIONAL PERFORMANCE Collaboration	IACRN [2015]
Uses the unique and complementary abilities of all members of the health care team to optimize attainment of desired healthcare and research outcomes.	STANDARDS FOR PROFESSIONAL PERFORMANCE Collaboration	IACRN [2015]
Partners with the research participant and key stakeholders to affect change, leading to positive healthcare and research outcomes and quality care.	STANDARDS FOR PROFESSIONAL PERFORMANCE Collaboration	IACRN [2015]
Uses appropriate tools and techniques, including information systems and technologies, to facilitate discussion and research team functions, in a manner that protects dignity, respect, privacy, and confidentiality.	STANDARDS FOR PROFESSIONAL PERFORMANCE Collaboration	IACRN [2015]
Promotes engagement through consensus-building and conflict management.	STANDARDS FOR PROFESSIONAL PERFORMANCE Collaboration	IACRN [2015]
Uses effective group dynamics and strategies to enhance health care team performance.	STANDARDS FOR PROFESSIONAL PERFORMANCE Collaboration	IACRN [2015]
Exhibits dignity and respect when interacting with others and giving/receiving feedback.	STANDARDS FOR PROFESSIONAL PERFORMANCE Collaboration	IACRN [2015]
Partners with all stakeholders to create, implement, and evaluate a comprehensive health care and research plans.	STANDARDS FOR PROFESSIONAL PERFORMANCE Collaboration	IACRN [2015]
Additional competencies for the graduate-level prepared clinical research nurse, including the APRN:	STANDARDS FOR PROFESSIONAL PERFORMANCE Collaboration	IACRN [2015]
Participates in interprofessional activities, including but not limited to education, consultation, management, technological development, or research to enhance outcomes.	STANDARDS FOR PROFESSIONAL PERFORMANCE Collaboration	IACRN [2015]
Provides leadership for establishing, improving, and sustaining collaborative relationships to achieve safe, quality care for research participants, while ensuring the integrity of the research protocol.	STANDARDS FOR PROFESSIONAL PERFORMANCE Collaboration	IACRN [2015]
Advances interprofessional healthcare and research plan-of-care documentation and communications, rationales for plan-of-care changes, and collaborative discussions to improve research participant outcomes and maintain fidelity to the research protocol.	STANDARDS FOR PROFESSIONAL PERFORMANCE Collaboration	IACRN [2015]
Contributes to the establishment of an environment that supports and maintains respect, trust, and dignity.	STANDARDS FOR PROFESSIONAL PERFORMANCE Leadership	IACRN [2015]
Encourages innovation in practice and role performance to attain personal and professional plans, goals, and vision.	STANDARDS FOR PROFESSIONAL PERFORMANCE Leadership	IACRN [2015]
Communicates to manage change and address conflict.	STANDARDS FOR PROFESSIONAL PERFORMANCE Leadership	IACRN [2015]
Mentors colleagues for the advancement of nursing practice and the profession to enhance safe, quality health care within the unique framework of the research environment.	STANDARDS FOR PROFESSIONAL PERFORMANCE Leadership	IACRN [2015]
Retains accountability for delegated nursing care given to the research participant.	STANDARDS FOR PROFESSIONAL PERFORMANCE Leadership	IACRN [2015]
Contributes to the evolution of the profession through participation in professional organizations.	STANDARDS FOR PROFESSIONAL PERFORMANCE Leadership	IACRN [2015]
Influences policy to promote health.	STANDARDS FOR PROFESSIONAL PERFORMANCE Leadership	IACRN [2015]
Articulates the professional role of the CRN to others.	STANDARDS FOR PROFESSIONAL PERFORMANCE Leadership	IACRN [2015]
Supports a culture where systems are monitored and evaluated to improve the quality of clinical research.	STANDARDS FOR PROFESSIONAL PERFORMANCE Leadership	IACRN [2015]
Additional competencies for the graduate-level prepared clinical research nurse, including the APRN:	STANDARDS FOR PROFESSIONAL PERFORMANCE Leadership	IACRN [2015]
Influences decision-making bodies to improve the professional practice environment and the research participant outcomes.	STANDARDS FOR PROFESSIONAL PERFORMANCE Leadership	IACRN [2015]
Enhances the effectiveness of the interprofessional team.	STANDARDS FOR PROFESSIONAL PERFORMANCE Leadership	IACRN [2015]
Promotes advanced practice nursing and role development by interpreting its roles for research participants and policymakers.	STANDARDS FOR PROFESSIONAL PERFORMANCE Leadership	IACRN [2015]
Models expert practice to interprofessional team members and research participants.	STANDARDS FOR PROFESSIONAL PERFORMANCE Leadership	IACRN [2015]
Mentors colleagues in the acquisition of clinical research nursing knowledge, skills, abilities, and judgment.	STANDARDS FOR PROFESSIONAL PERFORMANCE Leadership	IACRN [2015]
Identifies learning needs based on nursing knowledge and the various roles that a CRN may assume.	STANDARDS FOR PROFESSIONAL PERFORMANCE Education	IACRN [2015]
Participates in ongoing educational activities related to appropriate knowledge bases and professional issues.	STANDARDS FOR PROFESSIONAL PERFORMANCE Education	IACRN [2015]
Mentors CRNs new to their roles for the purpose of ensuring successful enculturation, orientation, and emotional support.	STANDARDS FOR PROFESSIONAL PERFORMANCE Education	IACRN [2015]
Supports acculturation of nurses new to their clinical research roles by role modeling, encouraging, and sharing pertinent information relative to optimal care delivery and the conduct of clinical research.	STANDARDS FOR PROFESSIONAL PERFORMANCE Education	IACRN [2015]
Demonstrates a commitment to lifelong learning through self-reflection and inquiry for learning and personal growth.	STANDARDS FOR PROFESSIONAL PERFORMANCE Education	IACRN [2015]
Seeks experiences that reflect current practice to maintain and advance knowledge, skills, abilities, attitudes, and judgment in clinical practice or role performance as a CRN.	STANDARDS FOR PROFESSIONAL PERFORMANCE Education	IACRN [2015]
Acquires knowledge and skills relative to the clinical research role, population, specialty, setting, and global or local health situation.	STANDARDS FOR PROFESSIONAL PERFORMANCE Education	IACRN [2015]
Participates in formal consultations or informal discussions to address issues in clinical research nursing practice as an application of education and knowledge base.	STANDARDS FOR PROFESSIONAL PERFORMANCE Education	IACRN [2015]
Identifies modifications or accommodations needed in the delivery of education based on the research participants’ and family members’ needs.	STANDARDS FOR PROFESSIONAL PERFORMANCE Education	IACRN [2015]
Shares educational findings, experiences, and ideas with peers.	STANDARDS FOR PROFESSIONAL PERFORMANCE Education	IACRN [2015]
Facilitates a work environment supportive of ongoing education of healthcare professionals.	STANDARDS FOR PROFESSIONAL PERFORMANCE Education	IACRN [2015]
Maintains professional portfolio that provides evidence of individual competence and lifelong learning.	STANDARDS FOR PROFESSIONAL PERFORMANCE Education	IACRN [2015]
Articulates the values of research and its application relative to the healthcare setting, research protocol, and practice.	STANDARDS FOR PROFESSIONAL PERFORMANCE EBP and Research	IACRN [2015]
Identifies questions in the healthcare setting, research protocol, and practice that can be answered by nursing research.	STANDARDS FOR PROFESSIONAL PERFORMANCE EBP and Research	IACRN [2015]
Uses current evidence-based nursing knowledge, including research findings, to guide practice within parameters of the research protocol.	STANDARDS FOR PROFESSIONAL PERFORMANCE EBP and Research	IACRN [2015]
Incorporates evidence when initiating changes in nursing practice.	STANDARDS FOR PROFESSIONAL PERFORMANCE EBP and Research	IACRN [2015]
Participates in the formulation of evidence-based practice through research.	STANDARDS FOR PROFESSIONAL PERFORMANCE EBP and Research	IACRN [2015]
Promotes ethical principles of research in practice and the healthcare setting.	STANDARDS FOR PROFESSIONAL PERFORMANCE EBP and Research	IACRN [2015]
Appraises nursing research for optimal application in practice and the healthcare setting.	STANDARDS FOR PROFESSIONAL PERFORMANCE EBP and Research	IACRN [2015]
Shares peer-reviewed research findings with colleagues to integrate knowledge into nursing practice.	STANDARDS FOR PROFESSIONAL PERFORMANCE EBP and Research	IACRN [2015]
Integrates research-based practice in all settings within parameters of the research protocol.	STANDARDS FOR PROFESSIONAL PERFORMANCE EBP and Research	IACRN [2015]
Uses current healthcare research findings and other evidence to expand knowledge, skills abilities, and judgment; to enhance role performance; and to increase knowledge of professional issues.	STANDARDS FOR PROFESSIONAL PERFORMANCE EBP and Research	IACRN [2015]
Uses critical thinking skills to connect theory and research to practice. Integrates nursing research to improve quality in nursing practice.	STANDARDS FOR PROFESSIONAL PERFORMANCE EBP and Research	IACRN [2015]
Contributes to nursing knowledge by conducting or synthesizing research and other evidence that discovers, examines, and evaluates current practice, knowledge theories, criteria, and creative approaches to improve outcomes for research participants.	STANDARDS FOR PROFESSIONAL PERFORMANCE EBP and Research	IACRN [2015]
Encourages other nurses to develop research skills.	STANDARDS FOR PROFESSIONAL PERFORMANCE EBP and Research	IACRN [2015]
Performs rigorous critique of evidence derived from databases to generate meaningful evidence for nursing practice.	STANDARDS FOR PROFESSIONAL PERFORMANCE EBP and Research	IACRN [2015]
Advocates for the ethical conduct of research and translational scholarship with particular attention to the protection of the research participant.	STANDARDS FOR PROFESSIONAL PERFORMANCE EBP and Research	IACRN [2015]
Promotes a climate of collaborative research and clinical inquiry.	STANDARDS FOR PROFESSIONAL PERFORMANCE EBP and Research	IACRN [2015]
Disseminates research findings through activities such as presentations, publications, consultation, and journal clubs.	STANDARDS FOR PROFESSIONAL PERFORMANCE EBP and Research	IACRN [2015]
Ensures that nursing practice is safe, effective, efficient, equitable, timely, and patient-centered (IOM, 1999; IOM, 2001).	STANDARDS FOR PROFESSIONAL PERFORMANCE Quality of Practice	IACRN [2015]
Identifies barriers and opportunities to improve research protocol adherence, healthcare safety, effectiveness, efficiency, equitability, timeliness, and patient-centeredness.	STANDARDS FOR PROFESSIONAL PERFORMANCE Quality of Practice	IACRN [2015]
Recommends strategies to improve nursing quality and operationalization of required protocol activities.	STANDARDS FOR PROFESSIONAL PERFORMANCE Quality of Practice	IACRN [2015]
Uses creativity and innovation to enhance nursing care and the conduct of clinical research.	STANDARDS FOR PROFESSIONAL PERFORMANCE Quality of Practice	IACRN [2015]
Participates in quality improvement.	STANDARDS FOR PROFESSIONAL PERFORMANCE Quality of Practice	IACRN [2015]
Collects data to monitor the quality of nursing practice and adherence to the research protocol.	STANDARDS FOR PROFESSIONAL PERFORMANCE Quality of Practice	IACRN [2015]
Contributes in efforts to improve health care efficiency, research participant safety, adherence to the research protocol, and accurate data collection.	STANDARDS FOR PROFESSIONAL PERFORMANCE Quality of Practice	IACRN [2015]
Provides critical review and/or evaluation of policies, procedures, and guidelines to improve the quality of health care, research participant safety, adherence to the research protocol, accurate data collection, and the conduct of clinical research.	STANDARDS FOR PROFESSIONAL PERFORMANCE Quality of Practice	IACRN [2015]
Engages in formal and informal peer review processes.	STANDARDS FOR PROFESSIONAL PERFORMANCE Quality of Practice	IACRN [2015]
Collaborates with the interprofessional team to implement quality improvement plans and interventions within parameters of the research protocol.	STANDARDS FOR PROFESSIONAL PERFORMANCE Quality of Practice	IACRN [2015]
Documents nursing practice and protocol activities in a manner that supports quality and performance improvement initiatives.	STANDARDS FOR PROFESSIONAL PERFORMANCE Quality of Practice	IACRN [2015]
Achieves professional certification, when available.	STANDARDS FOR PROFESSIONAL PERFORMANCE Quality of Practice	IACRN [2015]
Analyzes trends in healthcare quality data, including examination of cultural influences and factors.	STANDARDS FOR PROFESSIONAL PERFORMANCE Quality of Practice	IACRN [2015]
Incorporates evidence into nursing practice to improve outcomes within parameters of the research protocol.	STANDARDS FOR PROFESSIONAL PERFORMANCE Quality of Practice	IACRN [2015]
Designs innovations to improve outcomes for research participants.	STANDARDS FOR PROFESSIONAL PERFORMANCE Quality of Practice	IACRN [2015]
Provides leadership in the design and implementation of quality improvement initiatives.	STANDARDS FOR PROFESSIONAL PERFORMANCE Quality of Practice	IACRN [2015]
Promotes a practice environment that supports evidence-based health care.	STANDARDS FOR PROFESSIONAL PERFORMANCE Quality of Practice	IACRN [2015]
Contributes to nursing and interprofessional knowledge through scientific inquiry.	STANDARDS FOR PROFESSIONAL PERFORMANCE Quality of Practice	IACRN [2015]
Encourages professional or specialty certification.	STANDARDS FOR PROFESSIONAL PERFORMANCE Quality of Practice	IACRN [2015]
Engages in comparison evaluations of the effectiveness and efficacy of diagnostic tests, clinical procedures and therapies, and treatment plans, in partnership with research participant, to optimize health and healthcare quality.	STANDARDS FOR PROFESSIONAL PERFORMANCE Quality of Practice	IACRN [2015]
Designs quality improvement studies, research initiatives, and programs to improve health outcomes in diverse settings.	STANDARDS FOR PROFESSIONAL PERFORMANCE Quality of Practice	IACRN [2015]
Applies knowledge obtained from advanced preparation, as well as current research and evidence-based information, to clinical decision-making at the point of care to achieve optimal health within parameters of the research protocol.	STANDARDS FOR PROFESSIONAL PERFORMANCE Quality of Practice	IACRN [2015]
Uses available benchmarks as a means to evaluate practice at the individual, departmental, or organizational level.	STANDARDS FOR PROFESSIONAL PERFORMANCE Quality of Practice	IACRN [2015]
Engages in development, implementation, evaluation, and/or revision of policies, procedures, and guidelines to improve healthcare quality, human subjects protection, adherence to the research protocol.	STANDARDS FOR PROFESSIONAL PERFORMANCE Quality of Practice	IACRN [2015]
Uses data and information in system-level decision making.	STANDARDS FOR PROFESSIONAL PERFORMANCE Quality of Practice	IACRN [2015]
Influences the organizational system to improve outcomes.	STANDARDS FOR PROFESSIONAL PERFORMANCE Quality of Practice	IACRN [2015]
Engages in self-reflection and self-evaluation of nursing and research practice on a regular basis, identifying areas of strength as well as areas in which professional growth would be beneficial.	STANDARDS FOR PROFESSIONAL PERFORMANCE Professional Practice Evaluation	IACRN [2015]
Adheres to the guidance about professional practice as specified in the Nursing Scope and Standards of Practice and the Code of Ethics for Nurses with Interpretive Statements.	STANDARDS FOR PROFESSIONAL PERFORMANCE Professional Practice Evaluation	IACRN [2015]
Ensures that nursing practice is consistent with regulatory requirements pertaining to licensure, relevant statutes, rules, regulations, and conduct of clinical research.	STANDARDS FOR PROFESSIONAL PERFORMANCE Professional Practice Evaluation	IACRN [2015]
Uses organizational policies, procedures, and research protocol requirements to guide professional practice.	STANDARDS FOR PROFESSIONAL PERFORMANCE Professional Practice Evaluation	IACRN [2015]
Influences organizational policies and procedures and research protocol requirements to promote interprofessional evidence-based processes.	STANDARDS FOR PROFESSIONAL PERFORMANCE Professional Practice Evaluation	IACRN [2015]
Provides evidence for practice decisions and actions as part of the formal and informal evaluation processes.	STANDARDS FOR PROFESSIONAL PERFORMANCE Professional Practice Evaluation	IACRN [2015]
Seeks formal and informal feedback regarding one’s own practice from research participants, peers, colleagues, supervisors, and others.	STANDARDS FOR PROFESSIONAL PERFORMANCE Professional Practice Evaluation	IACRN [2015]
Provides peers and others with formal and informal constructive feedback regarding their practice or research role performance.	STANDARDS FOR PROFESSIONAL PERFORMANCE Professional Practice Evaluation	IACRN [2015]
Takes action to achieve goals identified during the evaluation process.	STANDARDS FOR PROFESSIONAL PERFORMANCE Professional Practice Evaluation	IACRN [2015]
Assesses individual research participant care needs, research protocol requirements, and resources available to achieve desired participant and research outcomes.	STANDARDS FOR PROFESSIONAL PERFORMANCE Resources Utilization	IACRN [2015]
Assists the research participant and family in factoring costs, risks, and benefits in decisions about standard treatment and care or participation in clinical research.	STANDARDS FOR PROFESSIONAL PERFORMANCE Resources Utilization	IACRN [2015]
Assists the research participant in identifying and securing appropriate services to address needs across the healthcare continuum.	STANDARDS FOR PROFESSIONAL PERFORMANCE Resources Utilization	IACRN [2015]
Delegates elements of care and research activities to appropriate healthcare workers and research providers in accordance with applicable legal and policy parameters.	STANDARDS FOR PROFESSIONAL PERFORMANCE Resources Utilization	IACRN [2015]
Identifies the impact of resource allocation on the potential for harm, complexity of the task, and desired outcomes in the conduct of clinical research.	STANDARDS FOR PROFESSIONAL PERFORMANCE Resources Utilization	IACRN [2015]
Advocates for resources that enhance nursing and research practice.	STANDARDS FOR PROFESSIONAL PERFORMANCE Resources Utilization	IACRN [2015]
Integrates telehealth and mobile health technologies into practice to promote positive interactions between research participants and care providers in the conduct of clinical research.	STANDARDS FOR PROFESSIONAL PERFORMANCE Resources Utilization	IACRN [2015]
Uses organizational and community resources to implement interprofessional plans and research plans.	STANDARDS FOR PROFESSIONAL PERFORMANCE Resources Utilization	IACRN [2015]
Designs innovative solutions for research participant care problems that use resources effectively, maintain quality of care, and promote research protocol integrity.	STANDARDS FOR PROFESSIONAL PERFORMANCE Resources Utilization	IACRN [2015]
Creates evaluation strategies that address cost-effectiveness, cost-benefit, and efficiency factors associated with nursing practice and research protocol requirements.	STANDARDS FOR PROFESSIONAL PERFORMANCE Resources Utilization	IACRN [2015]
Addresses discriminatory healthcare practices and the impact on resource allocation.	STANDARDS FOR PROFESSIONAL PERFORMANCE Resources Utilization	IACRN [2015]
Assumes complex and advanced leadership roles to initiate and guide change.	STANDARDS FOR PROFESSIONAL PERFORMANCE Resources Utilization	IACRN [2015]
Engages organizational and community resources to formulate and implement interprofessional plans of care and research activities.	STANDARDS FOR PROFESSIONAL PERFORMANCE Resources Utilization	IACRN [2015]
Determines feasibility of the research protocol and devises innovative approaches to implementation that use resources effectively and maintain quality.	STANDARDS FOR PROFESSIONAL PERFORMANCE Resources Utilization	IACRN [2015]
Promotes a safe, healthy workplace and practice environment.	STANDARDS FOR PROFESSIONAL PERFORMANCE Environmental Health	IACRN [2015]
Uses environmental health concepts in practice.	STANDARDS FOR PROFESSIONAL PERFORMANCE Environmental Health	IACRN [2015]
Assesses the environment to identify risk factors.	STANDARDS FOR PROFESSIONAL PERFORMANCE Environmental Health	IACRN [2015]
Reduces environmental health risks to self, colleagues, and research participants.	STANDARDS FOR PROFESSIONAL PERFORMANCE Environmental Health	IACRN [2015]
Communicates information about environmental health risk and exposure reduction strategies.	STANDARDS FOR PROFESSIONAL PERFORMANCE Environmental Health	IACRN [2015]
Advocates for the safe, judicious, and appropriate use of research agents/products.	STANDARDS FOR PROFESSIONAL PERFORMANCE Environmental Health	IACRN [2015]
Collaborates with the interprofessional team to identify and decrease exposure to research agents/products and the possibility of unknown side effects.	STANDARDS FOR PROFESSIONAL PERFORMANCE Environmental Health	IACRN [2015]
Incorporates technologies to promote safe practice environments.	STANDARDS FOR PROFESSIONAL PERFORMANCE Environmental Health	IACRN [2015]
Uses products or treatments consistent with evidence-based practice to reduce environmental threats.	STANDARDS FOR PROFESSIONAL PERFORMANCE Environmental Health	IACRN [2015]
Participates in developing strategies to promote healthy communities and practice environments.	STANDARDS FOR PROFESSIONAL PERFORMANCE Environmental Health	IACRN [2015]
Analyzes the impact of social, political, and economic influences on the global environment and human health experience.	STANDARDS FOR PROFESSIONAL PERFORMANCE Environmental Health	IACRN [2015]
Creates partnerships that promote sustainable global environmental health policies and conditions that focus on prevention of hazards to people and the natural environment (ANA 2007).	STANDARDS FOR PROFESSIONAL PERFORMANCE Environmental Health	IACRN [2015]
